# Supplementary material for: Is Türkiye’s on-the-job training program sustainable? A qualitative evaluation from the firms’ perspective
Source: PLoS One. 2026 Feb 23;21(2):e0341254. doi: 10.1371/journal.pone.0341254 (PMC12928438; doi:10.1371/journal.pone.0341254)
Supplement: S1 File — English interview dataset including anonymised participant responses used in the analysis. (XLSX) [file pone.0341254.s001.xlsx]

## Sheet: QDA
QUESTIONS	1) What is your company's main area of activity?			2) What is the total number of people working in your enterprise?	Are the employees in your enterprise a member of any union? If so, how many of your employees are union members?	3) What specific qualifications or attributes do you seek when recruiting new personnel for your enterprise?	4) What kind of difficulties do you encounter when you want to recruit personnel for your enterprise?	5) Through which channels do you meet your need for personnel when you require them in any branch of profession?	6) Are you able to find personnel at the desired level from the labor market to employ in your enterprise?			7) Do you think universities and vocational high schools train intermediate personnel and qualified labor?			8) How did you become aware of the On-the-Job Training Program?	9) In which occupations do you implement the on-the-job training program? Is there an occupational branch that you currently want to employ under the on-the-job training program but cannot find?	10) What are the reasons for your company's desire to benefit from the on-the-job training program?	11) How long have you been conducting the On-the-Job Training Program? Have you benefited from the program in the past?	12) Are you satisfied with the job performance of the participants you host within the scope of the On-the-Job Training Program? If satisfied, what are you satisfied with? If not, what are the reasons?			13) Can you provide information about the training processes regarding the On-the-Job Training Program?	14) When compared to other workers, do you think the commitment of the participants working with the On-the-Job Training Program to the assigned work and your enterprise is the same?			15)What are your duties and responsibilities as an enterprise within the scope of the on-the-job training program? What kind of difficulties do you encounter while carrying out your duties and responsibilities?			16) can you give information about your relations with İŞKUR as a company?	17) Which characteristics do the participants you consider employing after the end of the program have?		18) Would you like to benefit from the on-the-job training program again after the current program ends?		19) In your opinion, what is the effect of On-the-Job Training Programs (OJT) on regional and national employment? Is the impact on employment satisfactory in return for the state supports and incentives provided?		20)As a firm implementing the On-the-Job Training Program, would you recommend the program to other enterprises? What are the features of the program that you recommend?		Ø Generally, are there any issues you find lacking or anything you would like to add regarding the On-the-Job Training Program?
PARTICIPANTS	SERVICE	MANU FACTURING	AGRI CULTURE						YES	NO	PARTLY	YES	NO	PARTLY					YES	NO	PARTLY		YES	NO	PARTLY	EVET	HAYIR	KISMEN		YES	NO	YES	NO	YES	NO	YES	NO
C01	SERVICE			NORMAL Number of Women: (36) Number of Men: (194) Total Number: (230) OJT (İEP) Number of Women: (15) Number of Men: (20) Total Number: (35)	NO AUTHORIZED UNION	Let me state it this way; I do not look for previous experience for various positions. For example, experience is essential for an accounting manager role. However, for retail assistants, petrol station attendants, or waiting staff, experience is not a prerequisite. As we have a formal training procedure and provide specific training to all colleagues, experience is not a primary factor for us. O…	We experience a shortage of qualified personnel. In a general sense, we do not have issues like failing to agree on wages. We face difficulties regarding transportation and lodging. While there is a very serious tourism situation in Antalya, we do not have lodging facilities; since we cannot provide shuttle services from all over Antalya, this issue can sometimes create problems. As XXXXXX compan…	* İŞKUR (Turkish Employment Agency) Social Media: I cannot say it is very active. Career Sites: Used (+). Friend/Relative References: Not used (-). NOTE: References are not effective for us. Even for the company owner, our recruitment procedures take place. They only consist of recommendations. To ensure equal opportunity for everyone, we do not create an alternative channel. Anyone can apply thr…	We experience difficulties periodically. For example, we will experience difficulty in the next two-month period. The reason is that tourism is predicted to be very good this year. This is a good thing for the region and the national economy, but because hotels in the region will attract a great deal of labor, we struggle to find qualified personnel, especially in certain fields. However, between…			No. While internships are extremely important, their seriousness is not fully conveyed to young people in our educational institutions. Consequently, an internship is seen merely as a requirement to fill out a file and graduate. In my 5 years here, I have worked with nearly 15 vocational high school interns. I motivated all of them to continue their academic education. They have all entered acade…			As a professional in this field, I maintain close contact with institutions like İŞKUR, the Ministry of Labour (ÇSGB), and municipal employment bureaus. I am a researcher; I follow the Official Gazette. When a subject related to my field is published there, I obtain the information. I learned the details of this specific program from professionals at İŞKUR and the Social Security Institution (SGK…	There is no occupation that we want to work with but cannot find. There were some in previous years; since they expanded the scope this year, I can provide statistics regarding this now. We worked with our friends in our company within the on-the-job training program (OJT/IEP) numbering 35 in December, 40 in January, and between 30-35 in February. These occupations are: Accounting Human Resources…	There are wage and insurance premium incentives and tax exemptions provided to firms. Employers are currently quite satisfied with these incentives. As HR, we have a mission to satisfy the employers as well. This program gives us the opportunity to train the qualified personnel the firm needs within our own organization on the job. We contribute to the national economy indirectly through such pro…	We have been conducting it for 5 years.	I am satisfied in general. Because we don't have a perspective like "we aren't paying for it anyway, it has no cost, let them just come and fulfill a need"; instead, we apply all the procedures we apply to our normal employees to them as well. Consequently, this reflects on the employee. We are satisfied with performances overall. Also, the rate of continuing to work with us after the program end…			All our friends first receive an orientation training. Our main field of activity as a sector is fuel. Therefore, they receive serious occupational health and safety trainings both in-house and out-of-house. Then, they return to their vocational training on the job. No matter how experienced they are or what their level is, vocational trainings are given starting from the basics at the simplest l…	They can be more committed. While the colleagues we hire under normal conditions see the job as something that can be left much more easily, the colleagues we hire through İŞKUR, which is a state institution, take their jobs much more seriously. Therefore, these people feel obligated to work. This ensures that their orientation periods are much faster.			A common problem with the on-the-job training program is the difficulty of hiring someone else in their place when an existing employee wants to leave the program. Having this obligation in a short period like one month can cause difficulties. We may not be able to find the right person in a short time. When we cannot find the right person, we hire any person and keep the profession code the same…			Extremely good, we try to keep our bilateral relations good. Our colleagues there are extremely helpful. This is also a bit related to us. We encounter what we bring. One needs to go there knowing that they are doing a job, they have a responsibility, and especially since they work in a state institution, their area of initiative is limited. I think I know this too. That's why I haven't encounter…	Yes, we consider it and we are already continuing with most of them. Strong Work Discipline, Continuity in Work—in a 3-month program, Work Performance may not be very measurable. The person's Desire and Enthusiasm are very important. For example, I wouldn't want to lose a friend who is very enthusiastic but has limited ability. "Yes, they are very enthusiastic but this is their capacity; I can co…		Yes. I have been continuing continuously anyway. For 5 years.		I think it provides great benefits. The İŞKUR managers here, like Mr. .........., Mr. ......, and Mr. .........., are truly in good relations with employers in this regard. I think these programs are carried out within the framework of mutual respect. I also know that almost all personnel of many hotels are provided through OJT. In this sense, the program has positive effects on both regional and…		YES		Unfortunately, our disabled friends in Antalya are very spoiled. Because we are legally obliged to employ disabled people at certain rates in our enterprise. In order to be employed in these cadres in certain numbers, some disabled people get themselves hired and do not come to work. Because of this, the social and rehabilitation side of the work fails. Unfortunately, I am saying this not as an a…
C02	SERVICE			It reaches 1,000 people during high season. I am speaking for 3 Hotels right now. OJT (İEP) Number of Women: (40) Number of Men: (40) Total Number: (80) These are approximate numbers.	NO AUTHORIZED UNION	In the first instance, age and previous work experience are vital for our organisation. That said, we do also recruit inexperienced individuals. Alongside this, industrial discipline is of the utmost importance. Attributes such as linguistic skills, gender, and educational attainment vary depending on the requirements of the respective departments. We do not consider a candidate’s regional backgr…	Educational status can cause great difficulties. We experience a shortage of qualified personnel. At the same time, employment rates in Antalya can show seasonal differences according to the tourism season. Therefore, we experience seasonal problems in personnel supply.	İŞKUR Social Media: I personally use social media effectively to find staff. Career Sites Friend/Relative References: These are also important. That’s all.	Not always. Let me explain: because of the season, we don't have much trouble when we hire permanent staff, but we face great difficulty when looking for seasonal personnel. Because we need to time it well. While we used to focus on recruitment in February, March, and April, we have now started hiring in January and February. This is possible thanks to İŞKUR On-the-Job Training Programs. Thanks t…			I definitely think so. Since they see the work both at school and during internships, their adaptation periods are much shorter. There is an incredible difference between a person coming from a regular school and someone who has received vocational training. For example, a graduate of Labour Economics and Industrial Relations reinforces what was taught at school much better when they start workin…			İŞKUR .	Accounting Human Resources Kitchen Attendant Cleaning Attendant Service Attendant There is no occupation we want to employ under IEP but cannot find right now. But I find the pool attendant very difficult to find. Let alone On-the-Job Training, we can't find them normally either. We find them with great difficulty. The occupation we struggle with the most is the pool attendant.	The wage and insurance premium incentives and tax exemptions provided to firms are the most important factors in our implementation of this program. Apart from this, the opportunity to train the worker on the job within our own organization is also among our reasons for wanting to benefit from this program, even if slightly. Aside from these, I want to state my opinion on this matter. I am someon…	We have been conducting it for 4 years..	Let me put it this way: there are those we are not satisfied with. There are those who quit the job suddenly. There are also those who see themselves as different because "I am coming from an İŞKUR program." They can see themselves as more deficient than others. There are also those who feel bad because "we are İŞKUR workers." But besides this, there are also people who started with the On-the-Jo…			We benefit these friends from all the trainings that our own personnel receive. They benefit from orientation trainings, occupational health and safety trainings, besides personal development trainings, our English trainings, and all social activities. We do not distinguish these people from our other normal permanent staff in any way. Orientation trainings and occupational health and safety trai…	The commitment of a person who thinks they will leave is different, but I don't think this is very much related to the program. As I said, if a person considers themselves seasonal, their commitment is different, but if we as the employer can give these people the idea that this is for a lifetime and they can stay on the permanent staff next season, these people work with more commitment. If we c…			There is a very heavy workload within the scope of the on-the-job training program. A separate staff member is even needed for this, but we have to do it ourselves. We must regularly track the attendance of the participants in the program. We process the attendance sheets into their systems weekly or every two or three days. We try to treat them a bit more delicately so they feel safer. We focus …			Our relations with İŞKUR are quite good; we get along very well with our counselors too. We are welcomed very well every time we go. Gradually, İŞKUR is also becoming more conscious. When this program first came out, İŞKUR was not this conscious. We learned along with them. They have become a bit different this year. They are more professional. They will become increasingly professional. Initiall…	First of all, address while talking, sitting, speaking, stance—these are of primary importance to us. If they are blue-collar personnel and we think we can train the person and adapt them to that profession, we evaluate people who have the characteristics required by the profession. It is actually not very important if they necessarily know the job. Even being prone to the job can be a reason for…		Yes, we want to benefit. We have already been benefiting from this program for 4 years. Furthermore, we want to benefit every year. Even though I am [personally] against it, I provide very serious savings to my employer, my boss, with this program.		Of course, it definitely has high effects. Thanks to the program, we make early recruitments. People receive a salary for 3 more months. Even if they receive it from the state. After all, they work for 3 more months and bring bread to their homes. There are people who make a living only with this salary. It is very important not only for the employer but also for the employee. Otherwise, why woul…		YES		As I said, there is only the issue of premiums. People should be allowed to benefit from this program only once so that their premiums can be paid later. In other words, when I take an employee from İŞKUR, no one should be able to take that employee with the On-the-Job Training Program in the same profession next year; they should employ them normally. It could be in another profession. For examp…
C03	SERVICE			NORMAL As of today, we have 440 employees, but I cannot separate them as men and women right now. On average, 25% are women. OJT (İEP) Number of Women: ( ) Number of Men: ( ) Total Number: (20) Approximately half are women.	NO AUTHORIZED UNION	It is important that the candidate has previously performed the role and possesses relevant work experience. The requirement for foreign language skills varies between departments; for instance, language proficiency is not required for housekeeping staff but is a prerequisite for the reception desk. We do not operate a policy concerning gender or positive discrimination. Educational attainment va…	In the tourism sector, there is a situation like this: individuals say, "I am doing cleaning anyway. I am washing dishes anyway, or I am cleaning rooms anyway. If they don't provide the conditions and the money I want here, I can do this job at any other hotel." Therefore, we suffer from this issue. Apart from this, we experience a shortage of qualified personnel. We do not have issues like trans…	İŞKUR Career Sites: We post advertisements on the internet. Friend/Relative References: We evaluate the acquaintances, relatives, spouses, friends, and neighbors of our employees.	Not much. We are in the tourism sector. People cannot work permanently. They do jobs they think are not good, and therefore, people have the thought of "I can do this job anywhere anyway." This, of course, causes us difficulties.			I don't think so. Because only information is given in these schools. When you go outside, there is a very different life. The existing practice and the information given at school do not match.			İŞKUR .	Human Resources Kitchen Attendant Cleaning Attendant Dishwashing Attendant Reception Attendant I am currently looking for personnel in dishwashing, housekeeping, and public area cleaning (meydan) within the scope of the on-the-job training program, but I cannot find them.	You can hire people earlier. When you hire them earlier and do not pay them a salary, the people's working periods extend. Thus, we both carry out our work in the enterprise and people work with us for longer periods. Besides this, there are incentives provided within the scope of the program. These incentives are very important and have a huge share in our desire to benefit from the program. Wit…	We have been conducting it for 4 years. Since 2015.	People coming through the on-the-job training program are generally not experts in their jobs anyway. As the name suggests, they learn the job by being trained and continue to work. We can call this 50%. In parallel with the 50% employment commitment, we have a 50% satisfaction rate. People's job performance depends a bit on them liking the job. If they love their job, yes, we are satisfied with …			Trainings aimed at learning the job are provided. We go to İŞKUR. We open our classrooms and sign our contracts. When the people come to the hotel the next day, they receive training all day. On the 2nd day, we have department trainings. We show the people the things they will do related to the job and the programs that must be followed in the hotel. Then, for 3 months, they learn the job on the …	Again, it depends on the person liking the job. If the person likes the job, yes, I can say it is the same. Since there is a 50% commitment rate after 1/4 of the program duration within the scope of the program, and since the season is already approaching, if people like the job, they can devote themselves more.			İŞKUR has done something like this; they have placed an attendance sheet for the person. The person signs when they arrive in the morning. They sign again when leaving in the evening. We have to track that. They do not have the right to be absent for more than 7 days. On the 8th day, İŞKUR terminates their course. They are automatically dismissed from the job. They have the right to take a medica…			We have job and vocational counselors at İŞKUR. Every time we experience a problem, our job and vocational counselors help us. We solve the problems in parallel with them, thanks to our vocational counselors. They call themselves "citizen representatives" among each other. It goes like this: every now and then they show up out of the blue without notice. They conduct inspections such as whether w…	We continue with people who love the job, do their job properly, have strong work discipline, work in harmony with their colleagues, and pay attention to their personal grooming.		YES		I don't know about other sectors, but if we speak for the tourism sector, it definitely has a benefit. It is a very beneficial program for the national economy as well. At least, people who have never been in business life or worked until today participate in business life thanks to this program. They gain experience.		YES		Health insurance is a problem, as far as I have observed. Retirement premiums are not paid for 3 months. General Health Insurance (GSS) is paid, but they may not be able to get an examination when they go to the hospital. This is what I heard from the employees. Because they had a system, I asked them at İŞKUR. We have an employee who couldn't get an examination. They say he can be examined after…
C04	SERVICE			NORMAL We have 330 total employees, 10% are women. Currently, I don't know the exact number because there have been new entries. We can say average 10% or a bit more. OJT (İEP) Number of Women: (15) Number of Men: ( ) Total Number: (31)	NO AUTHORIZED UNION	We look for previous work experience, industrial discipline, and linguistic skills. Personal presentation and physical appearance are significant, as staff members need to engage effectively with foreign guests. Additionally, educational attainment is a vital consideration for our organisation. That concludes my list of criteria	We encounter difficulties in the following way: in some cases, the person we hire does not like the job. There are various factors causing this. For example, you find a staff member, but when someone else offers a higher salary, they go there. There are issues like not liking the hotel or the brand name. They can say, "This place is better, the conditions are better." Other than that, we have a l…	We utilize the data we have. Then, we evaluate the applications on kariyer.net. We recruit through İŞKUR. This is how.	Yes. The departments where we employ the most staff in the hotel are the cleaning and F&B (Food & Beverage) departments. Thousands of people graduate from high schools and universities every year. We, of course, always value educated people. We take care to hire educated personnel. Therefore, there is not much trouble; we can find enough personnel.			Yes, definitely. We are currently a project hotel for XXXXX Tour; therefore, we provide all our recruitment by contacting teachers in high schools. Students are constantly working with us.			Our hotel's general coordinator is in constant contact with İŞKUR. When such a program exists, İŞKUR informs us. We also saw this program in the press and media, though not much on social media.	F&B Kitchen Attendant Cleaning Attendant Dishwashing Attendant Reception Attendant Technical Service	Why is on-the-job training important? It is important for a better grasp of the work. It is important for the work to be learned on the job. That's why we also give great value to interns. Interns, for example, learn the job on the job. Later, when they start working, they benefit us as experienced individuals. This is very important for us because the service sector is a sector that does not acc…	Approximately 3 years, I guess.	We are satisfied. Just as our other employees come ready for work, it is the same for them. We have no problems.			When they start work, the same orientation trainings provided to other workers are given to them too. Then, necessary trainings and general information are given about what work they will do, how they will behave, how they will address guests, what they will use and what they will not use—for example, if the employee is a cleaning staff, we have many different chemicals. We provide these by sprea…	We never look at the personnel coming from İŞKUR with the eye of "İŞKUR personnel." Our old personnel also support them. They show them the work. These are our personnel in the same way. We get the same efficiency from all of them. Because we have this attitude, their commitment to the job is the same. We can say there is no deficiency. After all, after a certain period, they become our personnel…			We track attendance sheets and training processes. We try to provide the necessary training to these people and strive to offer them comfortable working opportunities as we do for our other employees. While carrying out our duties and responsibilities, there is an issue where sometimes employees can have an attitude like "we came from İŞKUR". But our perspective toward them allows them to feel co…			We are in constant contact with İŞKUR. Our relations are quite good. Whether via email or telephone, they try to be very helpful to us. Yes, officials from İŞKUR came within the scope of inspection processes. They examined us and talked to the employees. There was no problem. It is quite good that inspections exist.	We generally continue with participants who pay attention to their work, do their job properly, want to work, and have continuity.		YES		It is positive. It is a beneficial program both for us, for the region, and for the national economy. We have employees who started within the scope of this program and are now in higher positions. This is a clear indicator that the program is positive.		YES		Currently, there is not much we want to add. We wish İŞKUR continued success…
C05	SERVICE			NORMAL 90 people, 60% are women. OJT (İEP) In the past, we have hired many personnel within a 3-year period through the on-the-job training program. Right now, we have made our negotiations regarding this work again. We made our application to the Antalya İŞKUR directorate. We are currently waiting for the commission. Next week, we will start work with our new participants within this program. Th…	NO AUTHORIZED UNION	There has been a discernible trend in our society; whereas most were school-leavers in the 80s, university graduation is now the norm. Thus, we require formal qualifications. However, we also demand the "school of hard knocks"—the capacity to view and critique life holistically. Personal development is paramount. We find that some graduates face difficulties in communication. As a service provide…	I have been working here for 4 years. When I first came, there were a certain number of people, but over time I realized that different people work in the same environment and tasks cannot be carried out effectively toward a result. I identified that this also increases our costs. In this sense, we conducted an internal evaluation. More people, more work? No. We are trying to implement "necessary…	As the ........ Association of Hospitals, we have 20 hospitals in Turkey and 6 abroad. We are a group headquartered in Istanbul. Our Human Resources (HR) is there. In case of any resignation, departure, or staff whose performance we do not find good, we open a request to the central HR. We post advertisements on career sites through HR. We recruit by evaluating the applications received through t…	Yes. In a general sense, we provide it, but searches in Turkey continue specifically for ophthalmologists (eye specialists). Not only in our hospital but in all hospitals. There are doctors in my family and among my siblings. I know many doctors. But as I mentioned before, as in every sector, we struggle to find qualified personnel in our sector as well. Because our youth want to earn without swe…			They cannot. We do things just for the sake of doing them. Why is there a "Call Center" department when there is a "Communication" department? We open departments just to open them. There are Tourism Faculties, but tourism graduates are scattered everywhere while irrelevant people work in tourism. You don't contribute to the country just by increasing the number of universities. You need to desig…			The program was already in place when I arrived. We sat down with a colleague from Human Resources and decided to implement it to both reduce costs and give young people a chance. İŞKUR provides us with the university graduates we need through this program.	Patient Consultant Patient Reception Cashier Desk (Vezne) Guest Affairs We do this work mostly for university youth in these types of departments, in occupations where they can express themselves at the forefront.	During 3-month and 6-month periods, the expenses of the firm decrease significantly. Incentives are very important for us, and İŞKUR helps us find the right person better during these periods.	It has been implemented in intermittent periods for 5 years since 2015.	In general, since they are friends I selected, I am satisfied with eighty percent of them, but twenty percent of those we selected did not turn out as I thought over time. They wanted to reach different places without sweating or getting tired, thinking "I want to promote myself in the short term." Those who are disappointed in their own worlds this way leave us. Or over time, they cannot reach t…			When they start work, we first let the friends touch all different departments in a 10-day orientation process so that we can try to see both the person's own performance and their talent in different departments and the value they will add to us. After this process, we evaluate the person wherever the application platform is suitable for their competencies, crisis management ability, and plus va…	It is not the same at the starting stage, because some see themselves as "transitional" elements. This settles down a bit over time. This is also related to the person's own character structure and their horizon.			We are aware of the legislation. These friends are our personnel from the first day until the process ends; I do not distinguish them from others. They benefit in the same way from everything our other personnel benefit from here. I do not allow anyone to look at these friends differently, as students. These friends are valuable friends like our permanent staff. When this is the case, we certainl…			Our relations with İŞKUR are excellent, "ten out of ten." For example, their inspectors come and thank us very, very much. They tell us that we are truly one of the very special firms in Antalya that respect this process. Here, they take the participants benefiting from the program into individual interviews and get their comments. They already report that everyone, from the management to the emp…	Friends who can manage crises, have a broad horizon, can see the future, add value to themselves, and are suitable for teamwork usually show themselves while the process continues. We already wholeheartedly want them to stay here.		Yes, we want to benefit. We already manage this process from the end of one program to the next without cutting our ties with İŞKUR; our relations with İŞKUR are already very strong. We adjust our internal potential accordingly, sometimes take a small break, and continue a few months later.		It is positive, but for example, 2 years ago, because tourism was very intense in Antalya, İŞKUR gave too many quotas to tourism, so no quotas were left for the firms that needed them; when this happened, most firms could not benefit from it. This balance must be distributed very well so that every firm can participate in the implementation. This should be done by the İŞKUR General Directorate or…		I definitely recommend it. There is a win-win relationship here. Our youth win, the firm wins, the state wins, and İŞKUR wins.		At the starting points, in interviews, when we say "İŞKUR" to our friends, they pull back. The issue of not paying insurance premiums stands out as a deficiency in this regard. At this stage, under Turkey's conditions, I respect this program and see it as a good project. I think it is a project that organizations not participating in this program should join. It is an element that can be develope…
C06	SERVICE			NORMAL As of today, we have 630 employees; average 300 of them are women. OJT (İEP) Number of Women: ( ) Number of Men: ( ) Total Number: (70) 40 of them are women.	NO AUTHORIZED UNION	Whilst previous work experience is important, we may overlook it for particular departments. Industrial discipline is a non-negotiable requirement. The workforce's perspective on their duties and their level of discipline are factors that facilitate organisational peace. Therefore, discipline occupies a critical place in our selection criteria and post-hire evaluations. Linguistic proficiency is …	The biggest problem we face while supplying staff is the qualified personnel problem. Almost all sectors experience a shortage of qualified personnel. This is also the case in tourism. Finding qualified personnel is one struggle; keeping them within our organization once found is another. Besides this, we experience seasonal problems. In the summer months, when a position becomes vacant, staff ar…	İŞKUR: İŞKUR helps us a lot. They provide significant contributions both when we look for workers for normal positions and when we want to benefit from On-the-Job Training Programs, as well as in the employment of disabled individuals, which is a legal requirement. Career Sites Friend/Relative References: References are very important to us because the impression a person left at their previous w…	Not much. We are in the tourism sector. People cannot work permanently. Since the jobs are seasonal and different firms are also in this market, individuals may not feel they belong to the firm. This causes us to be unable to find personnel at the desired level. This is a situation stemming more from the sector.			No, I don't. Students aim solely to finish school. Current university education is equivalent to old high school education. The level of education has gradually decreased. Generally, qualified personnel emerge from the experienced ones.			We became aware through İŞKUR. We initiated the program by communicating directly with İŞKUR job counselors.	We open them according to need, but generally: Human Resources Kitchen Attendant Cleaning Attendant Technical Attendant F&B We can easily find personnel in all occupations we seek within the scope of the program.	Providing an incredible profit margin to our firm and preparing the worker for the season. The worker learns the job on the job, training inexperienced personnel within the program. We generally take inexperienced people under this program; in those 3 months, they both become trained and their adaptation to the hotel is ensured. I think it is a very profitable program for the firm in monetary ter…	We have been conducting it for 3 years.	We are 80% satisfied with the people coming through the on-the-job training program. Of course, there are personnel we are not satisfied with. We don't continue with them after the program ends anyway. In general, we continue with 90%; we don't do layoffs, we transition them to the permanent staff on the same day. The remaining 20% part cannot provide adaptation to the hotel. They also cannot har…			Like this: we first give orientation trainings to our trainees who start within the scope of the on-the-job training program. We introduce the hotel to these people later. Then, by directing these people to their own departments, orientation with department managers is provided for work purposes. For the first one or two weeks, they work with their chefs and experienced people. Then they continue…	Not the same. Due to their thinking "we are not the hotel's own personnel," they sometimes act a bit more relaxed. People can be in the psychology of "I wonder what will happen after 3 months."			We have many responsibilities. There are signature sheets; we need to track these every month. İŞKUR has systems. We need to process their scorecards (attendance records) into these İŞKUR systems. There are evaluation forms; we need to fill out evaluation forms every week. We need to process their entry or exit, and if there is a work accident, we need to report them.			Our relations with İŞKUR are proceeding very closely. We have a counselor there, for example. We are already in contact with our counselor every month. When there is a problem, they help one-on-one.	We generally continue with people who have good continuity in work, good work discipline, high work performance, high adaptation to the job, and good harmony with their colleagues. Having a career goal is also there, of course.		YES		I think it has a positive effect because I think it is very beneficial for people who do not know the job or do not work in the tourism sector but want to work. For example, I entered this job with a Human Resources course program; I had no experience at all, and thanks to this program, I gained experience and now I have reached the position of Assistant Human Resources Specialist and I carry out…		YES		The firm is obliged to report work accidents. I think İŞKUR should do this. After all, that person is not actually our personnel; he is our trainee. While İŞKUR should do it as an obligation, they make us do it. I think İŞKUR should undertake this. Every year, there are people among the personnel who have a work accident. We report to the Ministry. We report to the SGK (Social Security Institutio…
C07	SERVICE			NORMAL Number of Women: (over 50%) Number of Men: ( ) Total Number: (73) OJT (İEP) Number of Women: (15) Number of Men: (20) Total Number: (35)	NO AUTHORIZED UNION	Industrial discipline, previous experience, linguistic skills, educational attainment, and age are considered important. Nevertheless, no regard is given to regional background, and we do not grant positive discrimination. For our organisation, the determining factor is the individual's work execution and performance.	The only difficulty is that they are students and the working hours are not suitable for us. We do not experience a shortage of qualified personnel because there is a high turnover of staff in this sector. There is no situation of failing to agree on wages. Workers do not have demands such as nurseries or similar facilities. There is a legal requirement for a nursery; the number of female personn…	We recruit through İŞKUR, social media, career sites, friend/relative references, and CVs left at the store. We do not post job advertisements in newspapers.	Yes, we find them.			Yes. Universities meet our need for qualified personnel. I have 10 interns, and they are sufficient for us.			We have a connection with İŞKUR and have been benefiting from the program for 3 years. Social media or press channels did not have an effect.	We only apply the İŞKUR training program for sales consultants. Since we do not need other occupational groups, the sales consultant is sufficient.	It is cost. The opportunity to train qualified personnel on the job within our own organization doesn't affect us much. We already give our own training whether they are experienced or inexperienced. The implementation of this program also has a contribution to the national economy. This is being done in five big cities. I think we provide social benefits by providing job opportunities to people …	It has been done for 3 terms. 3 intermittent terms.	Yes, we are satisfied. Since it is a store, they keep up quickly.			For our sector, when their training periods are over, we cannot employ them at the cash register or in the warehouse. We only evaluate them in the aisle (rayon). There are many details that need to be done regarding the aisle, such as labeling and barcode definitions. We explain all of them in certain periods. We have a specific orientation form. There are no bonuses or penalties during the train…	90% the same. The reason for them being different is that they feel they don't belong here or think it is temporary, but this process is overcome quickly. Since our store culture has formed, after passing the warming-up stage inside, they become completely one of us.			We know these legal responsibilities, rights, how long they will have to leave the job if they are absent, that their İŞKUR records will be tarnished if they leave the job, etc.. A supervisor is assigned to the participants. Our aisle managers take care of them. No problems occur. Our tracking mechanism is very good; we have 5 managers. All of them have certain areas they deal with regarding this…			In general, I think İŞKUR lightens our burden. Inspection processes do not create pressure on us anyway; they talk to the personnel. We haven't experienced a negative situation. We haven't received any feedback from the personnel regarding a change in their behavior.	Rather than a specific characteristic, we look at whether they want to work with us or not. Depending on the number, we prioritize work performance, personality, and those who will be useful for our work. We part ways with others by explaining the situation. We also give importance to continuity in work, harmony with colleagues and managers, high work performance, paying attention to personal gro…		YES		If we want to prevent unemployment, the numbers need to be increased. The 50% [employment] ratio needs to be pulled up a bit more. Of course, this is a bit of a difficult situation for firms. To reduce the burden on companies, the state can extend the training period a bit more. Companies can be incentivized more. This program has an effect on employment. There are personnel coming from İŞKUR who…		Yes, we do; actually, most of them are already aware of it.		Recruitments can be encouraged more. The premium is not a deficiency. Information about this is given to the personnel. The state will also want to secure itself. It is not very logical to provide insurance for three months in vain for someone who will not continue. Because there are those who look at this job as temporary.
C08	SERVICE			NORMAL Number of Women: (250) Number of Men: (400) 300 in summers Total Number: (650) 1,000 in summers OJT (İEP) Number of Women: ( ) Number of Men: ( ) Total Number: (42)	NO AUTHORIZED UNION	Previous work experience, industrial discipline, linguistic skills, educational attainment, and age are all important to us. Gender and regional background do not carry weight in our selection process. Beyond these criteria, we may also highlight that personal grooming and a professional appearance are essential.	The number of workers with qualified work experience is not sufficient; therefore, we experience difficulties. There is no problem regarding educational status because there are enough university graduates. Generally, there are no situations of disagreement on wages or other conditions. There can be requests from workers for nurseries and similar facilities. We have no transportation or lodging p…	İŞKUR Social Media Career Sites Municipalities Friend/Relative References NOTE: We no longer post job advertisements in newspapers.	No. Because there is a lack of personnel due to the regional population of Antalya not being sufficient.			Yes, we think so due to the internship requirement.			We were informed through İŞKUR, social media, and press/media channels.	Currently, we are implementing this program in the kitchen, service, housekeeping, and laundry. There is no occupational personnel that we cannot find.	We benefit from it for the wage and insurance premium incentives provided to firms. Other than that, we benefit from including the personnel in the "member" status earlier. We find the opportunity to train qualified personnel on the job within our own organization. For us, the priority is already training. We also contribute to the national economy. We aim to provide social benefits by providing …	We have been conducting it for 3 years.	Well, I can say we are satisfied with the performance of 70%. The reasons [for the others] are low work discipline and performance. The important thing for me is their absenteeism.			For us, the training process starts with MEGIP (Vocational Development Cooperation Protocol). Under these conditions, the housekeeping department receives 192 hours of lessons, and the kitchen department receives 176 hours. Applied practical lessons. After that, they transition to OJT (On-the-Job Training). This is our actively implemented system. Our reward system for participants whose performa…	Not the same. Because those who are just starting the profession have situations where they cannot decide whether to work in tourism or not. Otherwise, we receive extra pay during the OJT period (820tl)……………..			We put everyone we start with MEGIP into OJT (İEP). We hire everyone who completes OJT into our organization. Normally, the employment commitment after OJT is 50%. But as a business principle, we continue to employ everyone who completes OJT within our business organization.			Our relations with İŞKUR are quite good. Let's not say the inspection processes conducted by İŞKUR are carried out healthily, but rather İŞKUR [checks] regarding the participants' continuity in the project and whether the non-existent person exists or not. This is the current situation. These inspection processes do not create any pressure on us. In general, it lightens our burden by 30%.	Strong Work Discipline, Continuity in Work, high work performance, high ability and capability to do work, Compatibility with Colleagues and Managers, Paying Attention to Personal Grooming, and Having a Career Goal.		We want to. We have been benefiting continuously for 3 seasons.		The effect of the program on regional and national employment is positive. For the upcoming season, rather than Antalya province, I will work with other cities and spend the whole season with personnel staying in lodgings. Considering the state supports and incentives provided, this is related to the graduation part.		YES		A nominee pool could also be created from outside Antalya province. Every city—that is, across the whole country—could create a pool only related to İŞKUR regarding this structure.
C09	SERVICE			Total number of employees is 8; 2 of them are women and 6 are men. There is currently 1 person working through the on-the-job training program.	NO AUTHORIZED UNION	We look for individuals with a background in courier services, as logistics experience is vital for our operations. We consider the age of the applicant, with a strong preference for young and dynamic candidates. Linguistic skills are not a prerequisite, but educational attainment is important; we stipulate a minimum of a high school diploma. Although I personally wish to create more vacancies fo…	Endurance. By endurance, I mean our job is a bit fast-paced and intense; there are those who try this job for a few days and then get tired and quit. People who want to work in this job need to be a bit patient and durable. Besides this, we largely experience a shortage of qualified personnel while procuring staff. Sometimes there is a disagreement on wages; since we state them at the beginning, …	Career Sites: We generally meet it through a site called "İşin Olsun." Regional Management: We receive support from the Regional Directorate. Storefront: We paste announcements on the glass of our own enterprise. İŞKUR is not very effective in terms of finding personnel. We generally find our staff ourselves. Even within the scope of the On-the-Job Training Program, we find the staff ourselves fi…	Since experience and expertise are important for us, there are many deficiencies in the experience and expertise of the incoming workers. We suffer a lot in this regard.			No, I don't. Vocational high schools and universities show things mostly theoretically. Since they lack practice, people say they studied for nothing. They graduate without actually knowing much.			I became aware through my own Regional Directorate.	Here, we are currently employing personnel in the field operation occupation within the scope of the on-the-job training program. It is referred to as field operation distribution. Other than that, there is no occupation that I want to employ under the on-the-job training program but cannot find.	The reason I want to benefit from the on-the-job training program is the financial support provided for the first 3 months within the program; this is very important for us at the first stage, but of course, it is sad for us that we pay for the following 3 months. It loses its meaning. I think support should be provided for the next 3 months as well. Also, our sector is a difficult sector; we can…	It has only been 1 month.	I am currently satisfied. Since we are only in the first month of the program, there is no situation we are dissatisfied with regarding our personnel.			As can be understood from the name of the program, they learn the profession on the job; that is, the trainings take place on the job. Other than that, we give trainings here ourselves. Also, we have rewards for participants whose performance we are satisfied with during the on-the-job training program; for example, if a participant's performance is good, we apply bonuses to that participant.	Let me put it this way: there is no difference for the colleagues coming from the on-the-job training program compared to my other colleagues I work with. In the end, my normal employee is chasing their bread, and the person coming with the on-the-job training program is chasing their own bread, working here with us.			We are responsible for providing training. Plus, we are obliged to perform signature tracking every month and share it with İŞKUR. We already fulfill these completely; we haven't encountered any problems so far.			Currently, my existing representative at İŞKUR is quite good and helpful enough; we have no problems, our relations with İŞKUR are quite good. İŞKUR actually lightens our employment burden in general with projects like these programs. We are in our first month; the inspection has not taken place yet.	We already consider continuing with the same person at the end of the program.		YES		The contribution of On-the-Job Training programs to regional and national employment is, of course, positive; thanks to the program, the need for labor in many enterprises is met, and also, thanks to this program, people who cannot find a job become employed in some way. However, there is also a situation like this: this program is financed from the unemployment insurance fund. At the end of the …		YES		The biggest problem for employees and employers in this on-the-job training program for now is the non-payment of employees' insurance premiums. In my opinion, normal retirement insurance premiums should also be paid within the scope of this program. Additionally, the duration of the program could be increased; other than that, the legislation needs to be made a bit more flexible to benefit from …
C10	SERVICE			Currently, the total number of employees is 28 people. 15 of them are ladies. Our previous program regarding the on-the-job training program ended last month; right now, we will take personnel again within the scope of this program in April, but it is not important for us whether it is female or male. We are planning to take two people right now; the number of male personnel in our store is curre…	NO AUTHORIZED UNION	Our prerequisites for new staff include a minimum age of 18 and at least a high school level of education. We look for applicants with career expectations who are capable of working shifts and adapting to flexible working arrangements. In connection with this flexibility, it is essential that staff do not face commuting or transport issues. Although work experience is considered, it is not a prim…	We are currently going through a difficult period in terms of the economic conjuncture. With the increase in the minimum wage, since people can get the same money wherever they go, we have difficulty finding people who can provide stability and continuity. While we can find those who will work in the short term a bit more easily, we struggle to find those who will work in the long term. It is har…	It can show situational changes. In the first stage, if we can hire personnel within the scope of the İŞKUR On-the-Job Training Program, we evaluate this. Because this provides great savings for companies in terms of cost; it provides incentives. We recruit interns. We have disabled personnel recruitments. While supplying these staff, we primarily ask our employees, close friends living around us…	This actually varies according to the situation. For example, if we take Antalya as a base, we cannot find personnel as we want during the start of the season because, in this period, personnel prefer hotels more. These people prefer jobs where they can earn more money during this period. But I can find staff much more easily in winter. Of course, finding qualified personnel is much harder now th…			This varies from department to department. In a technical sense, I don't think they train intermediate staff or qualified labor. However, individuals who can develop themselves in terms of competence rather than just technique and find a job related to their department are more successful.			We were informed primarily through our own company. Our team researches such programs. Our headquarters in Istanbul analyzes how many personnel can be recruited in which provinces and then notifies us. We then appoint a person to visit İŞKUR and finalize the recruitment process with a job counselor.	Since we are currently in the retailing sector here: sales consultant, cashier, warehouse personnel. There is no occupational branch that I currently want to employ under the on-the-job training program but could not find. However, there is a situation like this: under this program, mostly unqualified personnel come, or you are expected to find them. We find our personnel ourselves so that the pe…	The reason we want to benefit from on-the-job training programs is entirely cost. Thanks to the incentive provided by the state, the profit margin of the company increases. If the worker who comes within the program likes the company and wants to stay in the company afterward, we get more efficiency from that worker. This is an important factor for us. If the person coming from the program likes …	We have been using it since 2016.	40%. I think 40% is sufficient, the remaining 60% is insufficient. Let me give an example: when we take five İŞKUR personnel, we can only continue with 2 of them. The reasons for this are incompatibility with shifts, inability to provide work discipline, and long-term work instability in individuals. We actually hire them knowing that they are deficient. If we try to instill something in them her…			We have a training department. Our training department constantly assigns training tasks to these people. Warehouse, cash register, aisle, label printing, alarming; besides these, customer relations, human rights, occupational safety trainings. We provide trainings through the system; orientation trainings before starting work, and subsequently, we give them again after starting work. Other than …	35 to 40 percent. Those coming from that program have exactly this thought: "I am already an İŞKUR participant, I do my job and leave; no one can do anything to me." There are more people coming from this mindset.			The responsibilities are truly a lot. There is also something like this: it is very important that the person who is a job and vocational counselor at İŞKUR helps you. It is really important how much this person supports you, helps you, and answers your calls when you call. What we call communication comes into play very clearly here because tracking this program can be difficult. This program ha…			This is entirely a situation related to the job and vocational counselors. For example, we changed two representatives before this. One was very problematic and someone who did not help us in any way when we were in problematic situations. But our next representative was more moderate, with a "okay, we'll do it" mindset—a more solution-oriented person. The answer to this question is entirely rela…	They need to give us the image of being stable employees in the long run because stability is very important for us. We consider continuing with people who have career expectations, possess work discipline, and can adapt to the working hours, working environment, colleagues, and managers. Being an honest and reliable person who can protect ethical values is also among the guiding criteria for us …		YES		I cannot give a ratio on this matter, but from what I see now, all hotels and different enterprises in the region are implementing this program. As DeFacto, we implement this program in many of our stores and I think we have increased our profit margins sufficiently thanks to the program; the effect of On-the-Job Training programs is positive, which is why they are preferred in Turkey by enterpri…		I do not recommend it to every company; the number of employees is very important here. Firms with a high number of employees can prefer these programs because the personnel can tolerate each other. For example, let's say a participant coming within the scope of these programs is very weak at their job; another person, another employee, can compensate for their deficiencies and, in a sense, ensur…		İŞKUR should carefully select the people it will benefit from this program. Criteria should be brought for people who will work within the scope of this program; preliminary interviews should be conducted by İŞKUR. İŞKUR registers everyone who comes to it for this program; if it gives a bit more importance to the person who will register for the program and selects the people, the program can wor…
C11	AGRICULTURE			1,500. Let's do it like this: maximum and minimum, because seasonal and periodic work is the case in agricultural firms; we can hire seasonal personnel. It goes up to a maximum of 1,500. It doesn't drop below 900 or 1,000. We can say average 1,200. Seventy-five percent of these are women. There are 2 people currently working within the scope of the on-the-job training program; both of them are wo…	NO AUTHORIZED UNION	Bu her bölümde branşa göre değişiklik gösteriyor. Çünkü biz tarım firmasıyız. Tarım sektörü deyince aslında örtü altı sektörü olarak düşünebilirsiniz. Kesme çiçek yapıyoruz, tohum argesi üretimi yapıyoruz. Fide üretimi yapıyoruz. Bu yüzden bu işlerin çoğu kısmen laboratuvar, kısmen tohum ekim alanları ve seralardan oluştuğu için, seralarda çalışan arkadaşlar da farklı, laboratuvarlarda çalışan ar…	While recruiting personnel for our enterprise, we experience difficulties in finding qualified personnel. There are no situations of disagreement on wages and other conditions. Since the minimum wage is generally given, we do not experience any problems in this regard. We ensure that our personnel can easily reach their work and homes every morning and every evening with our shuttles within the s…	İŞKUR and career sites. Other than that, we ensure staff procurement by giving this instruction directly to our personnel shuttles. The personnel shuttle makes the necessary announcements in the neighborhood or region where it is located, asking if there are friends who want to work in the agricultural sector. In addition to this, references are important to us; we give importance to references f…	We can find personnel at the desired level at a rate of seventy percent in the labor market to employ in our enterprise.			Actually, no. Due to the excessive theoretical education, many lack practical knowledge. It's like describing the sea to someone who has never seen it; they cannot fully imagine it. They need to see and feel it.			When you are a large enterprise, you have to follow things yourself. We followed it and found out. Additionally, our assigned job and vocational counselors at İŞKUR were very helpful.	We implement the on-the-job training program in almost every place working as white-collar. There is no occupation we want to employ under the on-the-job training program but cannot find.	The reasons we as a firm want to benefit from on-the-job training programs are our desire to benefit from the wage and insurance premium incentives provided to firms within this program, finding the opportunity to train qualified personnel—one of the current problems of the labor market—within our own organization thanks to this program, and contributing as a firm to the national economy indirect…	Since the beginning of March.	I am satisfied with the meticulousness of the participants we host within the scope of the on-the-job training program; I am satisfied with their reporting to their managers. I am satisfied because of their desire to learn. Their work discipline is very nice. Their communication styles are very appropriate. However, their motivation is a bit low. Due to being inexperienced, they are affected by s…			We can provide foreign language training to participants coming within the scope of the on-the-job training program. We provide vocational information in the agricultural sector, especially in the greenhouse sector and the cut flower sector. During the trainings, we managers provide certain feedback regarding the professions they perform through certain suggestions.	When I compare them with other workers, I think the commitment rates of the participants coming with the on-the-job training program to the assigned work and our enterprise are not the same; the reason for this is the thought that the person will be laid off after the on-the-job training program ends. Because of this, people are not very committed to the job. Besides this, the fact that the retir…			Providing the attendance sheets of the participants coming within the scope of the program, processing the scorecards into the system, and continuously tracking their training are among our main responsibilities. We haven't encountered any difficulties while carrying out our duties and responsibilities so far.			Very magnificent, super, perfect. I ask you to write it exactly like this. We are very happy because of our representative at İŞKUR providing us with correct guidance, directing us correctly, and informing us when and how we can benefit from these types of incentives. Because thanks to them, we become aware of such programs and can benefit from them. Plus, the fact that these processes are advanc…	After the end of the program, we consider employing participants who have strong work discipline, high continuity in work, high work performance, high capability to do work and learn, who are in harmony with their colleagues and managers, and who pay attention to personal grooming. In addition to these, a sense of belonging, cheerfulness, and healthy communication skills are truly important for u…		YES		I see the effect of On-the-Job Training programs on regional and national employment as beneficial. While unemployment is solved in a sense thanks to the program, on the other hand, it is ensured that people acquire a profession and work in a paid job. In this sense, I find it very beneficial. It is also beneficial for the employees. It is a practice that facilitates finding a job in the future f…		YES		The fact that the employees' insurance is not paid and the concern of experiencing problems when the employees are to be audited by İŞKUR auditors; because these people do not have work experience, they get into such a trouble. Also, due to concerns about not being able to get a job after the program ends, the sense of belonging is low because they do not think they will stay in the job. Failure …
C12	SERVICE			1,600. Seventy percent of the people working in our enterprise are women. We currently have 110 employees within the scope of the on-the-job training program; more than half of them are women.	NO AUTHORIZED UNION	The required attributes fluctuate according to the post. If we are recruiting white-collar staff, the foremost criterion is educational attainment. The second is previous experience; although the reverse is usually the case, education remains our primary concern. Regarding blue-collar staff, the individual's track record is vital; a reputable and "clean" employment history is our first considerat…	If we are looking for qualified personnel suitable for the job, we experience difficulty. There are many options for training people, but if we are looking for personnel in a qualified profession, we both spend a lot of time and conduct many interviews; sometimes we can close that group after a lot of time. Wage disagreements can sometimes arise. Of course, the expectations of individuals and the…	Our primary source is the internet, namely career sites. The second group is walk-in applications, and the third group is support firms, such as the employment offices of the municipality or private employment agencies. Apart from these, we have an agreement with İŞKUR; from time to time, İŞKUR also provides support to us. References can sometimes be effective. What I mean by reference is this: t…	No, it doesn't break even; I cannot find employees with sufficient competence. Let me explain: competence is important for us, but willingness and continuity are very important to us. We receive so many CVs, but when we call them, many of them are confused. Therefore, we want to keep willing and clear-minded people within our organization, but of course, it is not easy to find these people. Suppl…			No, I don't. Universities provide diplomas, but when an accounting graduate sits at the desk, I should only spend 2 weeks with them, yet we cannot let them use the computer for 2 months because they lack vocational sufficiency. The only plus is that university graduates are more "trainable." Vocational high schools are also insufficient now because institutions now require at least an Associate D…			We have a consultant at İŞKUR. We were informed through this consultant.	There is the health group. Nurse, radiology technician, anesthesia technician; besides these, we have colleagues working in support units—secretaries, cleaning attendants work within our firm under the on-the-job training program. Other than that, there is no occupational branch that we want to employ under the on-the-job training program but cannot find because we can provide them somehow since …	Our reasons for wanting to benefit from on-the-job training programs as a firm are training qualified personnel for ourselves. Also, the financial incentives applied to firms within this program are among our reasons for implementing this program. These programs ensure that more people are included in business life. Therefore, these programs are quite important programs in terms of contributing b…	We have been actively benefiting from these programs for about 5-6 years.	Regarding the participants we host within the scope of the on-the-job training program, there are participants whose performance or other characteristics we are satisfied with, and there are participants we are not satisfied with. There is a mandatory 50% employment rate within this program. Among the participants, whoever shows more performance and polishes themselves stays. To be included in th…			They work just like our normal personnel. They work actively in the field; as an institution, we do not distinguish people working in the on-the-job training program from our own personnel. We give responsibilities to all of them; they all get involved in one-on-one meetings, they come face to face; instead of being an observer in the background, they get into the work, and this is the difference…	We place a young and enthusiastic group next to our existing employees, of course, next to a person who has given years to that job and has been working there for a long time. Of course, they can have pluses due to their willingness and curiosity. They can also have deficiencies due to their lack of experience. Our own personnel actually compensate for their inexperienced parts; thanks to these p…			We need to track their training very meticulously. The program has certain durations; the more efficiently we spend those durations, the more added value it provides for us. After all, these people will work in our institution after the program; since we will not put a trainer behind them again when they start working with social security, the more efficiently they spend this process, the more po…			We are in contact with İŞKUR in a very active way. This is the case in every matter—employment, fairs, the on-the-job training program; we are in contact with our representatives almost every two or three days. Within the scope of the on-the-job training program, they come to our hospital for routine inspections almost once a month and interview all our on-the-job training program participant emp…	After the end of a program, we first look at the person's desire to continue with us; then, for the administrative staff, we look at whether their speed of learning this job is good, whether they will take what we give, and whether they will put us in trouble when I hire them tomorrow. In addition to this, it is a matter of great importance for people working in the health sector to pay importanc…		YES		I think it has a quite important effect on national employment because if firms can run their businesses with, say, 10 or 20 people, they employ 5-6 of them thanks to the on-the-job training program. This time, employment areas are opened for people who cannot find jobs in society, and it becomes a tool for people who have just graduated but have problems entering the labor market. For example, w…		YES		As an issue I find lacking or want to add regarding the on-the-job training program, there is the situation where the employees' insurance retirement premiums are not paid. This is an important deficiency. Actually, there is also a situation like this; I mentioned it just now—when I entered business life, I was of the mindset "let me not get my salary, let my insurance not be done, but let me sta…
C13	MANUFACTURING			Currently, the total number of employees in our enterprise is 28; we also have 4 bosses with BAĞ-KUR; if we don't count them, 28 people work in total. We have 14 female employees. There are a total of 9 people working through the on-the-job training program; among them, 4 people are women.	NO AUTHORIZED UNION	Generally, if applicants are inexperienced, we facilitate their skill development through on-the-job training and internal induction programmes. Industrial discipline is of the utmost importance; it is vital that staff enjoy their roles, maintain positive workplace relations, demonstrate harmony with their peers, and ensure continuity of employment. Educational attainment is not a primary hurdle …	We experience difficulties when people who do not possess the characteristics I listed above apply. The person goes and registers with İŞKUR; İŞKUR sends that person to us. But when we observe the person, we see that they do not have these characteristics. Other than that, we really have trouble finding qualified personnel. We do not have a situation of disagreement on wages or other conditions; …	Through friend and relative relationships. İŞKUR also helps us, but when we look for qualified and master personnel, İŞKUR cannot help us enough. Sometimes we apply to career sites, but we cannot get the feedback we want from there either.	To be honest, we struggle; we cannot find personnel at the desired level in the ways we want. As I mentioned, İŞKUR cannot provide enough help to us in this regard. we try to find the personnel through our own means, and when we find them, we go to İŞKUR together and benefit from this program.			No, I don't. I find the education and technical staff insufficient. Graduates from old "Arts Schools" (Sanat Okulları) were much more productive; sometimes a 70-year-old man is more productive than them. This is not a problem caused by the students but by the education system. You reap what you sow. If your laboratories are insufficient and you don't train them in the field, it doesn't work. Mode…			By researching. I follow the Official Gazette very closely; it's my duty. İŞKUR was not the intermediary; I informed my bosses myself. My boss was hesitant at first, fearing that "if the state gives something, it will surely take something back." However, the first two recruits worked very well and reduced our costs. We didn't find the candidates through İŞKUR; I found them through my own network…	Here, we employ the people who produce all of the bakery products we make—these are varieties of simit, pastry, börek, açma, and boyoz-type foods. We employ the people working in their manufacturing one by one rotationally. We assign them to the production of these rotationally, not just for simit or just for börek. When they learn this job here and become masters, I also send them out to service…	On-the-job training programs are very helpful in employment. It's not like the old days anymore; profit margins have dropped significantly, and when this happens, programs like this come to us like a lifebuoy. For example, if this program didn't exist, I wouldn't be able to employ this many workers. I would go for a 50% reduction in employment. Parallel to this, I would also reduce my goods produ…	For 5 years.	Let me put it this way: if we have employed 50 people coming from these programs so far, we were not satisfied with one or two of them. We are satisfied with all the rest. The problem with those one or two people was that they thought they were civil servants. For example, there was 1 person; the village head (muhtar) sent that person, the Mayor had sent them to the muhtar, and we hired this pers…			Within the scope of this program, we give hygiene trainings to our employees. Additionally, we give occupational health and safety trainings. The trainings remaining outside of these are mastery trainings; they learn that profession together with the people they work with on the job.	I have always seen them well so far. They take ownership of their work.			Of course, we know. We try to fulfill all our duties and responsibilities in the contract signed at the beginning of the program. We track attendance and training charts. We enter their scorecards into the system via the internet. We certainly encounter difficulties. For example, we forget a small signature; the person forgot to sign and we missed it too, we take it [to İŞKUR] and they don't acce…			Quite good, we have sufficiently good relations. Yes, inspections are implemented. In fact, one time they kept a minute/report saying "we couldn't see the staff member here." Afterward, we gave a written petition; we said that since we are in production, our working hours are the night hours. Then they came at the hours we specified and looked; even the man came specifically, saying "this isn't a…	We already do not dismiss them; we try to keep all of them going as much as we can. Our only trouble is that we have masters coming from outside. These come here, work for certain periods, and then leave. When they leave, we fall into a shortage of staff again. Tourism affects us a lot, actually.		YES		It has an effect, of course; it is a beneficial and positive thing.		YES		What I find lacking: In a workplace, elements can be taken separately in 3-4 branches, but you make a 50% commitment to all the people taken. Later, if one does not come, you get a penalty. However, this should be accepted as a single branch. It can be accepted as one enterprise and this can be done with a 50% commitment. You take a person as a sales consultant; if this person leaves the job afte…
C14	SERVICE			NORMAL Number of Women: (60) Approximately Number of Men: (100) Total Number: (160) OJT (İEP) Number of Women: ( ) Number of Men: ( ) Total Number: (23)	NO AUTHORIZED UNION	We prioritize professional experience, work discipline, and foreign language proficiency, the latter of which is particularly essential for specific departments. Age may be considered depending on the situational requirements of the role. For white-collar positions, educational background is a primary consideration. We do not take gender or regional origin into account during our selection proces…	There are problems regarding educational status and work experience. From time to time, we experience a shortage of qualified personnel. There isn't much disagreement on wages and other conditions, actually. Generally, the wages of positions are fixed, and as long as they do not fall below that, no problem is experienced. I have never encountered situations where workers ask for nurseries and sim…	İŞKUR Career Sites Friend/Relative References NOTE: Very little from social media.	Partially; there are times when we cannot find them. For example, there are people who have work experience but do not have a foreign language. Or situations where they know English, but our need is German.			It depends on the person, but generally yes, because internship programs work.			This program has been ongoing with us for many years. Through İŞKUR…	OJT is implemented in housekeeping, service, and kitchen attendant occupations. Actually, there is no occupational branch we cannot find. When we look at it, they accept because they will continue afterward. The reason for that is that the insurance is paid, but only health insurance. This is a bit negative for the personnel.	When we look at it, a serious profit is obtained. Let's call it a financial gain. It ensures we benefit because of the wage and insurance premium incentives and supports provided to firms. It also provides the opportunity to train qualified personnel on the job within our own organization, but in my opinion, to be honest, enterprises prioritize their financial interests more. We also have an aim …	This program has been conducted since 2018.	Yes, we are satisfied.			We provide occupational safety training opportunities. When the participant transitions to the permanent staff, they will benefit from the bonus. This is also a reward for them. If we see that the friend is useful to us and when we don't experience any trouble at the place or address we send them, we have an application accordingly. When they transition to the permanent staff, they will start to …	Everyone's commitment is the same.			We do not distinguish them from others. If there is a wage promise we gave them, we make that payment. In certain inspection processes within the scope of the program, we fully implement the permissions we give, working hours, etc.. They do not work more than 8 hours. They use their breaks and everything regularly.			Relations with İŞKUR are good. When there is a problem, we are in contact. They are quite interested. In the inspection processes conducted by İŞKUR, they check whether the personnel are present. They look at their scorecards. Other than that, we don't have a problem; if there is, they inform the personnel. These inspection processes do not create pressure on us. İŞKUR generally lightens our burd…	Strong Work Discipline, Continuity in Work, high Work Performance, high ability and capability to do work, Compatibility with Colleagues and Managers, Paying Attention to Personal Grooming, and Having a Career Goal.		YES		I think the program contributes a lot to regional and national employment. Especially since the employer has no financial obligation in the first months, they employ more personnel. Later, since the insurance continues, it is a seriously beneficial practice for these people as well. Considering the state supports and incentives provided, this provided employment is at a sufficient rate.		YES		Yes, there is something I find lacking. It is this: if not only health insurance but at least insurance is covered for people, and if they make this three-month period they grant one and a half months, and if those people benefit from insurance in a normal way, there will be much more participants. If necessary, let the duration be short, but let people have their insurance.
C15	SERVICE			Currently, we have 12 employees; in addition to this, we have 5 intern employees. Also, 5 of our employees are women. The number of people currently working through the on-the-job training program is one right now, and he is male.	NO AUTHORIZED UNION	For our business, the most critical factors are that the candidate is a "master" (usta) and a highly skilled laborer. Beyond this, we do not place significant importance on foreign language proficiency. For us, the primary requirement is that the employee possesses the technical competence to perform the task at hand.	The most important situation is the fact that there are not enough qualified personnel in the market. We do not experience a problem regarding disagreement on wages and educational status. Since everyone has their own home here, we do not experience a lodging shortage either. We experience seasonal problems. We cannot find workers in the summer months. We also have difficulty finding apprentices.	We meet it through İŞKUR and acquaintances. We also post advertisements in the newspaper. We do not prefer the internet and career sites much.	We cannot find personnel at the desired level from the labor market. Because they are insufficient in terms of work. Generally, our employees are married, responsible people. Overall, they are good in terms of work discipline.			I think they train them, but the number is insufficient. Those who are qualified are about 50% good. They struggle when transitioning to practice. They need to know where to start and end with discipline.			We are informed by İŞKUR and also through the press.	We implement OJT in the air conditioning-refrigeration departments. We experience trouble finding personnel for small household appliances.	The program has an advantage because the state pays the salary for 3 months. According to that, we act based on whether the employee is sufficient or not. It ensures training the qualified personnel the firm needs. Within the scope of this program, for people newly entering the labor force and for people in society who cannot find a job to be able to find one, by implementing this program, we con…	We have been conducting this program since the first month.	We are satisfied with the job performance of the participants. Their job-related skills, desire to learn, work discipline, and performances are good. There is a maturity brought by the age of the friend who came.			We provide occupational safety training opportunities. When the participant transitions to the permanent staff, they will benefit from the bonus. This is also a reward for them. If we see that the friend is useful to us and when we don't experience any trouble at the place or address we send them, we have an application accordingly. When they transition to the permanent staff, they will start to …	There are cameras everywhere in the workplace. Everyone's entry and exit times are also clear. We see very well who is doing what. We have tracking devices in our vehicles. Actually, this needs to be looked at afterward. How was it when they first started, and how was it later? It should be looked at and interpreted this way.			Their entries, exits, and absences are checked. We do not encounter any difficulties while carrying out these duties and responsibilities.			İŞKUR generally lightens our burden. It meets our need for personnel in every profession. Since we have just started implementing this program, inspection processes have not yet been carried out.	After this program, we consider employing participants who have strong work discipline, are continuous in work, have high work performance, high capability to do work and learn, and are in harmony with colleagues and managers. Personal cleanliness belongs to them. There can be no career goal here.		YES		It would have a great contribution to the national economy. I cannot say anything specific regarding the region.		YES		A situation like this happens: They ask for the documents I gave again. You know we are in the digital age, it is still tried to be carried out with documents. Therefore, it progresses slowly. It needs to be done a bit more in an electronic environment. When a wet signature is requested, we take it and deliver it that way. The 3-month duration of the program is not a problem for us. Extending the…
C16	SERVICE			Currently, average 369 people. 110 of them are women, the others are men.	NO AUTHORIZED UNION	In our recruitment process, previous experience, industrial discipline, and age are considered, with a preference for female candidates. Linguistic skills are not a prerequisite as the individuals are engaged as apprentices.	Disagreements on wages occur. Since we hire people with hotel experience, we do not experience a shortage of qualified personnel. We have no transportation and lodging problems; we have a shuttle. We do not have trouble finding staff in the winter months. Since we are already open for 12 months, we determine our staff in summer and fix it accordingly in winter.	We meet it from İŞKUR. Additionally, we post advertisements on career sites. Newspapers and references are not effective for us.	Yes, we can find them. İŞKUR provides this to us. First, they direct the CVs to us. We evaluate accordingly.			No, I don't. It's education on a blackboard. There is no application; what they learn at school does not match the internship at all.			Through İŞKUR. They provide us with specific dates for starting. We do not follow media channels.	Currently, we implement this program in human resources, marketing, security, kitchen attendant, cleaning attendant, and technical attendant occupations. For now, there are no personnel that I want to employ under the on-the-job training program but could not find.	Because we benefit from the wage and insurance premium incentives provided to the firm. It gives the opportunity to train the qualified personnel our firm needs on the job within our own organization. If the personnel is good, they already continue afterward. It provides a social benefit by contributing to the national economy and creating job opportunities for people who cannot find work in soci…	We started this program in February 2019. We had taken [participants] before in 2017.	We are satisfied with the job performance of the participants. But we are not satisfied with the fact that the off-days are fixed in normal tourism. The personnel is also not satisfied with this. They want to change their off-days but cannot. They have 6 days of off-days. Whichever day they took off at the beginning, they have to take that day off every week. The desire to learn, work discipline,…			During the training, "Employee of the Month" is selected as a reward for participants whose performance we are satisfied with; there is no penalty. Regarding our training opportunities, hygiene training is given for the kitchen. Orientation and occupational health and safety training are also included. After the on-the-job training, the certificate is already given by İŞKUR. The reward from us is…	Yes, the commitment of these participants is the same. Because İŞKUR is constant; it is constant for every hotel and every firm. By law, whatever other hotels implement with İŞKUR, we implement the same.			We are informed by our counselor on how to treat the workers, tracking entries and exits, and staying for overtime. We do not leave them for overtime more than their hours. These participants are also equal with our other employees. Sometimes we encounter problems. Problems can arise when the personnel wants to change departments. When they start in the kitchen as a trainee, they later want to mo…			[Regarding] our İŞKUR counselor: our relations are good. These inspection processes do not create pressure on us. Controls are made. It is checked whether they work in their shift. They check if people are at their post. They usually come from the Governor’s office. There is no problem. İŞKUR generally lightens our burden.	At the end of this program, we consider employing participants who have strong work discipline, are continuous in work, have high work performance, high capability to do work and learn, are in harmony with colleagues and managers, pay attention to personal grooming, and have a goal. It's good if they fulfill what is expected.		Yes, we want to benefit again. Because it is a good thing for us to continue with the personnel we take during the season based on the performance shown after the on-the-job training. we take most people at the beginning of the season, but they have no knowledge. We keep them until the end of the season because we provide them with experience.		They don't take [the program] in hotels in the region because there is a penalty. This is an advantage for us in one way. These penalties are because they don't pay attention to the disabled quota, etc. They cannot open that program at İŞKUR. I also think it contributes to the national economy.		YES		The issue of penalty is very important. For example, when even one person's leave is not fixed, a penalty directly enters. After 3 penalties, the program is closed anyway. Those kinds of things need to be a bit broad. No matter how much we pay attention, we have both our own personnel and İŞKUR's personnel. We have great difficulty in tracking both. Ours is based on operation; the shift is consta…
C17	SERVICE			The total number of people working in our enterprise is roughly 400. 80-100 of them are women, and the rest are men. There are currently 70 people working within the scope of the on-the-job training program. On average, 30 of these people are women.	NO AUTHORIZED UNION	Our workforce predominantly consists of unskilled labour, necessitating no particular criteria. However, for those in supervisory roles, previous performance is essential. We value academic qualifications for white-collar posts and mandate an age limit of under 35 for the food division.	We really have difficulty providing staff, especially now that the tourism season has opened. When the tourism season opens in Antalya, workers generally prefer hotels; they do not prefer us. That's why we struggle a lot. Hotels seem attractive to people. Other than that, we experience a shortage of qualified personnel. Also, the majority of us work with the minimum wage. People do not want to wo…	We meet it from İŞKUR. Additionally, we post advertisements on career sites. Newspapers and references are not effective for us.	We find them, sure, but we cannot keep those people. They don't like the job. They say, "This job is not for me." Everyone has an expectation for a desk job.			No, I don't. Our education system is very bad. We see high school interns who haven't been taught anything; they lack a sense of responsibility and general knowledge. The children are very "empty."			These are very old programs. İŞKUR informed us when they first launched. We also followed them on the internet.	Fast-food preparer, fuel sales personnel, accounting personnel, assistant accounting manager, cashier—that's all for now, no others. Until now, there hasn't been an occupation we wanted to benefit from under the on-the-job training program but could not find.	Providing the employer with a cost opportunity. Making the personnel suitable for the training process. Within these programs, we find the opportunity to train the qualified workforce we need within our own organization; this is a very important situation for us. Within the scope of these programs, the national economy and social benefit are also indirectly affected in a positive sense. These pro…	Since 2016.	Yes, I am satisfied with some of them. The reasons for the people I am not satisfied with are as follows. The skills of many people regarding the work we give are very low. The desire to learn of some is low. There is this 50% employment commitment event within the scope of this program; because of this, the employees do not see themselves as a permanent worker here and do not feel they belong to…			Participants participating through the on-the-job training program, as the name suggests, receive training on the job; they learn the job on the job. For example, for us, those working within the scope of this program learn all the work of whichever department they entered on the job; they learn preparing hamburgers, looking at the cash register, fuel sales, and other areas on the job together wi…	Not the same. It is lower. There is also a situation like this: our friends who like the job show more performance to get into our good graces, but these friends are very few; generally, people's commitment to our firm and the assigned work is less than our normal working friends. The logic is: "I am from İŞKUR." For example, one of the personnel goes into the cold room and drinks ayran; why? "Be…			Our obligations are to report on time, realize the employment commitment, and track their attendance and training; we have such obligations and we try to fulfill them without deficiency. We encounter difficulties while carrying out these duties and responsibilities. Due to the structure of our company, we are a bit of a scattered company. We operate in different fields. We sometimes experience pr…			Relations with İŞKUR are quite good. We think it has lightened my burden regarding employment. They provide us with quite a lot of convenience. No, there is no pressure. We are very comfortable in this regard. Since we do everything according to the procedure, we don't experience a problem. In any case, when they come to inspect, they ask the personnel how many hours they work, whether they are s…	Those who are prone to the work, those who can really do the job. Because, after all, they have been doing this job for three months. Whether they can do that job, their performance, and continuity are very important for us. During these periods, we already see whether the person can take responsibility or not. It is actually important for us for people to have a career goal, but we cannot find t…		YES		It is positive. At the very least, minimum wage is provided to people with these programs. However, there is also a situation like this. As you know, the financing of programs like on-the-job training programs takes place through the unemployment insurance fund. Huge amounts of money are transferred from this fund to these places, but considering that transferred money, I think sufficient employm…		YES		There is the issue of employees' insurance premiums. For example, when we are going to hire people within the scope of this program, this poses a problem for us; people approach it with the view "Why won't I have a premium?". It's still somewhat okay for the young, but there are people trying to fill their insurance days at certain ages; this issue is very important for them. As a majority, we wo…
C18	SERVICE			In total, we have 5 employees; 2 of them are women. There is currently 1 person working within the scope of the on-the-job training program, and he is male. Our employees who started with the on-the-job training program in the past and are currently continuing are among these 5 people.	NO AUTHORIZED UNION	Primarily, the person must be an Agricultural Engineer. Their past experiences and the workplaces they have worked at are also important to us. As you know, our inspections are always in the field. We have inspections all over Turkey and we provide services everywhere. Therefore, the person we will work with must not have any travel restrictions. Apart from that, since we are an international com…	Actually, it is a very problematic process. I am terrified. When people graduate from school, they see it as if everything is completed. Afterward, they underestimate the job here. On the other hand, they see the tasks you give as very simple and want to get somewhere very quickly. Before the performance they show, they say "let me get somewhere immediately." We do not avoid educating people or t…	I ask for help from people around me. I apply to İŞKUR. We had a few trials with career sites. Frankly, this was very exhausting because we are in a very busy state due to the nature of our work. We are either in the field, or when we come back from the field, the documents we collected need to be reported and analyzed. We applied through career sites once, but our phones did not stop ringing for…	It is difficult. There are many agricultural engineers in the market, but we have difficulty finding agricultural engineers at the level we want.			No, I don't. I think academics are disconnected from the real world. In agricultural engineering, for example, seeing things like soil management practically is difficult but necessary. I only started seeing what I learned at university in the field 25 years later.			Through İŞKUR. They visited us about two years ago. We were initially skeptical about finding workers through İŞKUR, but we decided to try it a year and a half later.	Agricultural engineer. Other than that, there is no occupation I sought in the on-the-job training program but could not find.	We previously tried to hire personnel from career sites and newspaper job advertisements; when we couldn't obtain a great benefit from there, we wanted to do this through İŞKUR. The financial incentives applied to our enterprise within the scope of the program were also effective for us. This program offers us an opportunity to train the qualified personnel our firm needs within our own organizat…	We have been implementing the program since 2018.	I am satisfied. Since we received help from İŞKUR during the recruitment process and we carried out this process meticulously ourselves, being very selective (ince eleyip sık dokumak), we are currently quite satisfied; we don't have any problems.			Regarding the operation of the work, we first provide information about the general flow of our work, such as what the organic agriculture regulation is and how the certification process works. We provide training on the standards we are bound by. All trainings regarding this entire implementation process, such as the quality management system, organic agriculture regulation, tools and equipment …	It might be due to our enterprise as well, perhaps, but when we make this contract, we tell the friend we hire that our aim does not consist only of the on-the-job training program process; we hire them because we want to work long-term starting with this program. Because we are in this mindset, the friends we hire do not act with the logic of "I will spend time here, I'm working with the on-the-…			Providing the necessary training for the personnel to work in harmony with the job and the enterprise. Reports that need to be made to İŞKUR. Afterward, starting them in our own organization by fulfilling the commitment we gave at the end of the program. We do not encounter any difficulties while carrying out our duties and responsibilities.			My thoughts regarding İŞKUR are positive. I am a small enterprise; these kinds of activities of İŞKUR are positive for me. Yes, inspections happen. When they come here, they look at the attendance sheets and examine whether the training tracking chart on the back of the attendance sheets is filled out. They talk to the employee. Inspection processes do not create pressure on us, but sometimes the…	Having job awareness, having discipline, and their respect for us is very important. It is very important for us for the person opposite us to have a career goal; we already hire the person by questioning this because if you, as a firm, are not within the limits of that goal, it means they will see you as temporary here. The person paying attention to their personal grooming and working in harmon…		YES		If I start from my own business, I think and know that this program provides many benefits to national employment, regional employment, and the people working within the scope of the program. However, there is also a situation like this: for example, we last started these programs by going to İŞKUR in September; at that time, many people were being hired within the scope of these programs. These …		YES		The sector should be considered when implementing the on-the-job training program. Also, in my opinion, you should remove on-the-job training programs from the tourism sector. Let me explain it this way: tourism in Antalya is 6 months. Enterprises take personnel from this program for 6 months; İŞKUR pays the money for 3 months. In other words, the state pays half of the annual expenses of these e…
C19	MANUFACTURING			The total number of employees is 42; the company also has 10 owners themselves; it's actually close to 60. 6 of them are women. There are currently 4 people working within the scope of the on-the-job training program; all four are male.	NO AUTHORIZED UNION	We look for qualified technical school graduates in electric welding and assembly, people who have graduated from such departments of schools, or masters. We prefer those who have completed their military service more. There is no specific department in schools for the advertising sector; therefore, we hire people and train them ourselves. The owners of the company are also "trained from the core…	We employ people here for 12 months. But whatever is attractive to people in the tourism sector, they go there, but they work seasonally there. We feed people here for 12 months in winter, but when summer comes, they immediately run away to other places. They get 100 Lira more where they go, but they work for 4 months. However, when we hire staff here, we hire them to work summer and winter. Even…	Through İŞKUR. In addition to this, not even one decent staff member has come from career sites until today. References are important to us. If there were two people at the same level, we prefer the one with a reference when their reference is better. Because it is important to know how they did that job at their previous workplace, as we hand over million-lira machines to these people here.	We cannot find them. For example, I am currently looking for an electrician, but I can't find one. I've had an advertisement since the beginning of the year, but I can't find one. I offer a wage of .......Lira, but there is none			I don't think they do. Students should be directed to fields like agriculture, technical sciences, and robotics after primary school. The logic of "finish high school, go to university, and then I'll teach you a trade" is wrong. Schools lack application. If a student goes to school for 3 days, they should work in a firm for 3 days. We are stuck in programs from the 1950s. The world has moved to A…			I became aware myself by following the legislation. I also knew about these programs in the past. There is a group called ORGİK in the organized industrial zone, which is a community of HR professionals. They inform us about legislative changes.	Welding assembly metal works, graphics. Everything goes into welding assembly works, as it also includes advertising signage. These exist, I mean. Apart from this, I need an electrician but couldn't find one. I found one, but he went to a yacht company. I fed him here for 3 months in the winter, but when he found a better salary, he went there immediately. But what will happen? That place is tour…	Currently, the minimum wage became 2020 liras. While I was previously giving a wage of 1200 liras or 1300 liras, now it has become double. If there were no state incentive, I couldn't hire personnel. I would look at getting more work done by making the personnel work for more hours. I would look at doing much work with few personnel. Because this incentive exists, I employ people through İŞKUR fo…	We have been implementing it since 2014 or '15. There are also friends currently working within our organization who were hired through the on-the-job training program previously.	Currently, there is no performance; currently, we are "eating from our pocket" (spending without return). Neither with the graphic designer friend nor with the others. Currently, we are teaching the job. Currently, their contribution is only as an extra hand. We haven't obtained a very large benefit yet. I hope they will do something after 6 months. But of course, they have the capability; we are…			We give them the training directly on the job. For example, we provide support to our graphic designer friend with 3 different graphic designer friends who are experts in their fields below. These personnel are well-trained professional people. These friends of ours first get the person coming with the on-the-job training program used to the work slowly with small tasks. Then, as they do the job …	Not the same; it's weaker. The reason for this, as far as I have observed, is this: the old personnel do the thing we call "seniority/ranking" (tertipçilik) as in the military, and the newcomer is marginalized a bit. Since the old ones are all primary school graduates and came from the core, they fear that these people—who are university graduates or technical school graduates—don't know the job …			Training processes are very important in on-the-job training. For example, we do not have a separate unit called a training unit. We provide training directly within the application. This is actually a risk; we need to coordinate this very well, meaning the new staff must be supervised. For example, in welding assembly work or if the person will go up on a crane and do assembly at heights of mete…			Very good. Thanks to our İŞKUR staff there. We are very satisfied. We could not get any efficiency from job search portals like xxxxx or career sites. They are money-grubbing. No decent personnel come from there. İŞKUR is successful in these matters—both successful in terms of incentives, and the personnel there are more interested and better than personnel in private companies. Yes, they came th…	The staff we take within the scope of the program already learn the job. For example, welders, assembly—they also learn our other works related to advertising. The matter is not just advertising or welding. We don't do welding until evening; it's one-tenth of it. Therefore, while doing these works and learning these tasks, we continue to employ these people at the end of the program who are in ha…		YES		It is a positive and, in my opinion, beneficial program. Why is it beneficial? Because you teach the job directly at work. Without the state opening a school or putting separate infrastructure services etc. into play for this, it trains personnel directly for employers. The state gets rid of the [cost of] education. Without the need to build schools etc., it tells employers "take this personnel, …		YES		Compared to past practices, this program is good now, but regarding how it could be better: Currently, the state does not pay the retirement premiums of the employees; the employees have an objection in this direction. Health insurance is paid, but retirement premiums are not. For example, they work for a week on their payrolls, but on Sunday, no fee is paid to these people. However, what does th…
C20	SERVICE			Currently, we have a total of 2,200 employees; 51% of them are men and 49% are ladies. The total number of people working through the on-the-job training program is 45; seventy percent of them are women.	NO AUTHORIZED UNION	Generally, we try to select personnel suitable for the positions. Generally, we work on a location basis; let me put it this way, we prefer personnel in the places where our store is located. For some positions with professional competence, location might not be important. However, my first priority is to hire people with professional competence and who are suitable for the location. Work experie…	If we start from ourselves as XXXXX company, we have not encountered a problem so far. Of course, there are periods when we encounter difficulties. For example, a master to work in bakery products or qualified personnel to work in seafood. We can sometimes experience difficulty in these positions. Sometimes there are difficulties like disagreement on wages, but generally, we agree. Generally, peo…	Generally, we meet it within our own means. İŞKUR also helps, of course. We have an agreement with an Xxxxx job search portal. These are our current channels. Other than that, references are effective for us.	If I speak for the Antalya region, we find them; we don't have any problems. There is no position we are currently having trouble with.			I think the biggest mistake of large firms is looking for work experience. We don't have such a criterion; graduates can easily work in our firm.			Through İŞKUR. We had already heard about the program from the press.	We have sections for aisle attendant, waiter, and wood master; besides these, a graphic designer—these are what we have now. There is no occupation I want to employ under the program but cannot find.	Incentives such as wage and premium supports and tax exemptions are important for us. Thanks to this program, we find the opportunity to train the qualified workforce and intermediate staff our firm needs within our own organization. In these programs, people who haven't found a job for a long time in society apply to us; we actually create a social benefit by providing them with job opportunitie…	For 2 years.	We are quite satisfied with the job performance or other situations of the participants hosted within our organization under this program. These people serve in our firm like our normal employees; we have no problems regarding this.			Our training processes generally take place in our stores. Each unit has separate supervisors. These people help the participants coming within the scope of the program. Since the program is already called the on-the-job training program as the name suggests, we provide our trainings on the job to our employees or participants.	Because some people do not work in our region, their performance or commitment to the job can be lower compared to our other employees. But in general, we don't experience much trouble regarding this. Within the scope of the program, there are also people here who are very committed to the job, who show themselves to us and want to be permanent here, but at the same time, there are people with th…			At the end of the course, we have to hire at least half of the personnel we took at the beginning. We are obliged to track the participants' attendance, training processes, and scorecards. Since we are a firm serving in different regions with different stores, sometimes it can be difficult for them to come to the center at night. We struggle with this; there is no other difficulty.			Currently it's going quite well, we have no problems regarding İŞKUR; we are quite satisfied with İŞKUR. I think İŞKUR provides very important benefits with programs like the on-the-job training program and supports it gives to firms in other areas; on behalf of our own firm, I can easily say that İŞKUR has lightened our burden. They come to our stores for inspection at a certain time interval. T…	Generally, we continue with people who adopt the job and get used to the work. Continuity in work is very important for us. They already have a 9-day period; after these periods, people who do not come to work stay out of the system. We generally take most of the people who continue work. In this process, work performance, learning capability, harmony with colleagues and managers—these and simila…		YES		I think regional unemployment rates have decreased thanks to these programs. The welfare level of the region is increasing in parallel with this. Therefore, this situation is reflected positively in the national economy; so the effect of these programs on employment is positive. However, there is a situation like this. The cost of these programs is met from the unemployment insurance fund. The lo…		We have already recommended it to other firms before; we would recommend it again, of course. The number of enterprises that give this program its due right like we do is already not very high. Generally, these programs are implemented in small firms, but I don't know how efficiently they use them.		When these programs first appeared, it was for 1 year. Participants working with this program benefited from the program for one year and then joined the enterprise. The employment commitment was also twenty percent. You could dismiss eighty percent then. I think the current application is more reasonable. But I think it could be more logical if it were 6 months instead of 3 months. Because is 3 …
C21	SERVICE			The total number of people working in our enterprise is 49. Generally, two-thirds of them are women. There are currently 2 people we have just taken within the scope of the on-the-job training program; both of these people are women.	NO AUTHORIZED UNION	We try to show importance to merit. It is a requirement that they are university graduates. Work experience is not mandatory; it is fine if it exists and fine if it does not, because we teach them the job here ourselves. Even if the people who come are experienced, we teach them our own system and our job in order to teach our own system here. We do not employ people over the age of 65.	Especially in the middle of the year, it becomes difficult to find personnel. Because appointments occur. Since the State appoints teachers, we have difficulty finding teachers. We have a seasonal problem—that is, we struggle in the winter period. We experience a shortage of qualified personnel. Sometimes workers ask for nurseries and similar other facilities, but unfortunately, our firm does not…	Newspaper advertisements and İŞKUR. We also utilize the internet, career sites, and social media. References are important to us. We do not hire people who do not have a reference. Because we provide special education services. And while employing people, we have to "sift finely and weave densely" (be very meticulous). For example, if a person left their previous institution before their contract…	We cannot find them; as I said, sometimes it takes a lot of time. We experience problems in the winter months. Especially during appointment periods, teachers leave suddenly. Sometimes we can experience trouble for a week or ten days, sometimes for nearly a month. Then we can find them again.			Not all universities are the same. A university that is a pioneer in special education can train successful people with the help of well-equipped professors and application opportunities. It varies from university to university.			When the programs first launched, İŞKUR formed a team that visited enterprises one by one. A team came to us, and we learned through them.	Our office workers, teachers, and a psychologist; we also took a janitor.	On-the-job training programs have many advantages; for example, the 3-month salary of the personnel is covered by the program, meaning İŞKUR pays it itself. These incentives provided to firms are very important, good incentives. When we hire these people afterward, we pay their insurance premiums with a discount for 1 year. Also, people truly become unemployed and depressed and go to İŞKUR that w…	2012 or 2013. We were one of the first implementers of the program. We taught, explained, and recommended the program to everyone when it first came out. We explained this program to our friends and to all the kindergartens in the region. We said "apply," we said "use it." I personally informed many people. This is a magnificent project, a bit like Alice in Wonderland. The best thing İŞKUR has do…	We are satisfied. There are 2 people I have taken from the on-the-job training program and was not satisfied with so far; I am not satisfied with both of them because they left us in the lurch. There were two people who left before the contract period ended; other than that, we worked with everyone else. Also, we hired all of them. This program is such a beautiful program that, thanks to this pro…			All kinds of training opportunities are provided; if it's a teacher, a classroom is provided, and materials are provided. They learn to write plan-programs with guidance counselors. I do not separate them from our normal personnel; normally, as our business policy, some performance bonuses are applied to all of our employees. Gifts are bought or they are sent on vacation. Activities like rafting …	More. Because they want to stay in the job. Therefore, they embrace their work with both hands.			Yes, we know our duties and responsibilities. Everything is already reported to you when the program starts. In this direction, we try to perform the participants' attendance, signature sheets, and training tracking charts without deficiency. We even allocated a personnel member to deal with all these and gave them power of attorney to fulfill the necessary procedures regarding the program and al…			Relations with İŞKUR are very good; there is a Mr. Fatih there, a magnificent person, "staggeringly" good. A magnificent person, one of the cornerstones of that place; our other working colleagues are similarly helpful, well-intentioned, solution-oriented people. Relations with İŞKUR are very good in general. Inspections happen. They come to the institution and listen to us, listen to the employe…	Primarily, the ones we need. It is important that they are friends in the number we need and who we think can adapt to us and work peacefully. When they are disciplined, principled, and well-intentioned—when their heart is beautiful—because we provide special education services here. People should not be patient [impatient] or ill-intentioned. So that they can be successful in their work. For my …		Yes, we want to benefit. We already benefit continuously. We take people from the on-the-job training program as we have needs. Generally, we employ one hundred percent here, not just fifty percent. Also, we can't just do that to people; we can't say "we preferred him, you go." Instead, we act very meticulously while hiring and want to start with people we can continue with after the program ends…		I think it is good and positive. Whomever I talk to about this program, wherever I go, I always get positive feedback. Knowing these programs that support the employer and expressing these programs in some places, and teaching this program to those who do not know, also honors you separately. If the insurance premium periods of people are also paid within the scope of these programs, then it woul…		YES		İŞKUR needs to cooperate more with the SGK. Also, when firms have different branches, the on-the-job training program element in one branch should be sent to the other branch when necessary. Let's say there is work here but not there; the person should work here and should be able to be sent there when there is work there. I think there needs to be a bit of flexibility in this regard. The duratio…
C22	SERVICE			The total number of people currently working in our enterprise is 1,800. On average, 800 of these people are women.	NO AUTHORIZED UNION	When I am to recruit new personnel for our enterprise, we first look at the experience of the individuals. We have a foreign language requirement for some departments. Furthermore, we hire people not according to their gender but according to the suitability of the positions they applied for. Sometimes, when there are too many women in departments, a man may be requested, or in the opposite cases…	Individuals generally want to work in administrative positions. There is a lot of demand for positions in administrative cadres. Sometimes there are situations of disagreement on wages. Although it varies according to positions, overall, I can say that we experience a shortage of qualified personnel.	There are those who research us through their own means and want to work with us. There are those who apply to us through the friends and relatives of our own personnel; apart from this, there are those who come via İŞKUR. There are those who apply to us through our advertisements on career sites.	Not always; we can say partially to this. We cannot find personnel at the desired level in our enterprise from time to time. After the season opens, it may not be easy to find a staff member in the middle of the season. Besides, since the incoming personnel are mostly not qualified, we have to train them within our own organization.			I think they do because we have many interns who perform better than those who didn't attend these schools.			Through İŞKUR. They inform companies, and after the briefing, we applied to benefit from it.	Currently, in housekeeping, steward, restaurant, front office attendant, and administrative positions, unfortunately, we cannot evaluate people with these programs because people working in these positions already come to us as experienced, and we cannot start these people under this program. There is no occupation we want to employ under the program but cannot find.	There are wage and insurance premium incentives provided to firms; within this program, these incentives are very important for us. There are many people who work in on-the-job training programs and step into business life and provide income in this direction. By providing work to these people thanks to this program, you also add an added value to society at the same time. Also, we train the pers…	I don't know exactly, but we are a firm that is always in contact with İŞKUR anyway; I estimate we have been implementing it for about 5 years.	We are partially satisfied. Of course, we are not satisfied with all of them. People coming from İŞKUR are not very experienced. Since the individuals have never worked in that department before when they start the job, they may think they won't be able to do that profession. Sometimes there can be dissatisfactions stemming from us and sometimes from them. Their work discipline, job performance, …			On-the-job training program participants go through an orientation training process when they start work, just as in other normal employees. After these trainings, they receive occupational health and safety trainings. Subsequently, they learn the work on the job they are doing in their own departments together with other colleagues. We learn whether individuals are successful in the work they do…	Actually, I can say they are better than the others. Because since the other employees have been working with us for a long time, something happens in people like "I've been here for years anyway," but the people coming within the scope of the on-the-job training program work with more commitment to the job in order to stay in the enterprise. They want to stay here. We also say it at the entry: "…			Yes, we know our duties and responsibilities. For example, if the person is under 18, they cannot work in departments where there is alcohol. Their days off are always the same day. They have to work a maximum of 7.5 hours. They are obliged to take leave on special days or during holiday breaks. Even if it is of their own will, we cannot make these people work overtime. We are obliged to track th…			Relations with İŞKUR are very good. İŞKUR is quite helpful to us in finding workers. We think that with this and similar programs, they provide a lot of contribution to our enterprise and the country's economy. Inspections happen within the scope of the healthy execution of the program. Since our enterprise is a very large enterprise and our work is very busy in the season, these inspections can …	For us, the participants we can continue with after the program primarily need to be disciplined people. We would not be in favor of continuing with people who continue work for one day and do not come for 2 days. The department they work in wouldn't want it anyway. Their performance also needs to be high, and their learning capabilities need to be high. Harmony with colleagues and managers is, o…		YES		The effect on employment is positive. The program is a very effective program in terms of people who look for a job but cannot find one finding a job within the scope of on-the-job training programs and working in an existing job. This program starts you from somewhere in a way; I also entered this hotel within the scope of the on-the-job training program, I was doing an internship at first, then…		YES		There is no issue I find lacking or want to add.
C23	SERVICE			Since we have just opened the season, we are 200 people right now, but we reach a total of 400 people in the middle of the season. I cannot give a clear answer right now, but I can say fifty percent [are women].	NO AUTHORIZED UNION	Since we are a firm providing service in the tourism sector, it is important for us that they have worked in tourism before. Again, as a requirement of the sector, foreign language is important for us. We look for experienced people, but we also accept our inexperienced friends who have just started their professional life; at least we have such efforts to open the way for them. The work discipli…	Like this: unfortunately, finding qualified personnel is difficult in this period. In 2016, we unfortunately had a very bad season in tourism. Now, people's view of the tourism sector is a bit more negative. Since individuals are looking for continuous work and we can only employ them seasonally, people have started to move away from tourism; especially qualified personnel no longer prefer touris…	We generally meet it through İŞKUR; we try to be active on social media. We no longer prefer career sites; there isn't as much feedback as there used to be. We generally receive feedback through social media. References are also effective for us, but not as relative references; we use references to get information from their colleagues at their previous workplace.	We have been struggling a lot in this regard for the last two seasons. There is a great shortage of qualified personnel.			Yes, I do. I am positive. When we look at our interns, we can see the light in their eyes; they are more willing and excited.			Through İŞKUR and by following the press. Social media was also effective.	The occupations we currently implement are kitchen attendant, restaurant attendant, cleaning attendant, and we are also considering administrative staff like accounting and human resources. There are no occupations we want to employ but cannot find, but sometimes there are situations where we struggle. Because since everyone is now aware of the on-the-job training program, people are not very wil…	Incentives have a very great benefit of course. No one can deny this. It is true that we receive very great incentives. Within the program, both we as a firm benefit from the incentives and we provide benefit regarding the inclusion of people who will newly enter working life into employment. We provide people with experience in a way. When people enter with this program, they see business life, …	We benefited 2-3 years ago. Now we are benefiting again this year.	We are not experiencing any trouble regarding them. They already have no difference from the other employees; only the entry of the others was made within our enterprise, while their entry is made through İŞKUR, and we are obliged to continue the employment of the people we are satisfied with at the end of the program with a 50% employment commitment.			We give trainings such as occupational health and safety trainings, hygiene trainings, and orientation trainings. We give first aid training. After these trainings, the person starts learning by seeing the work on the job; in this scope, as colleagues, managers, and we human resources personnel, we try to help them and ensure they learn the job in the shortest time.	Almost the same; I cannot see very big differences between them. In one sense, their commitment is low. Within the scope of the program, while they are working within our own organization, they can find an insured job and leave. Afterward, we can experience difficulties with İŞKUR. But there are friends who like the job and want to stay here; they are more committed to the job than other personne…			Whichever day is determined as the staff's day off, we give their leave. We provide their training. We track their attendance and scorecards. Thanks to İŞKUR, they help us, but after the staff leaves us in the lurch and goes, we experience some problems arising from the legislation. For example, there is someone who leaves in the middle of the season and I cannot find a staff member to replace th…			Relations with İŞKUR are quite good. Whether it is regarding employment or on-the-job training programs, they are quite helpful; they are just a phone call away, let me put it that way. Yes, inspections take place. They come to determine whether the program is functioning healthily in the firm; they talk to people and look at attendance tables—it's quite something that should be, and we feel no p…	We want to continue with people who have work ethics and the desire to work. It is important for us that they have career goals and that we feel those goals will proceed in parallel with our firm. Certainly, being in harmony with colleagues or managers in the 3-month period is an important situation for us in terms of choosing the people we will continue to work with at the end of the program.		YES		I think the effect of the program on employment is positive. I know that many hotels or other enterprises in the region implement this program. In this way, people can bring bread to their homes because without these programs along with the incentives, firms might not be able to employ this many people. In this regard, the effect is very large. Also, for example, there is a situation like this: o…		YES		The durations can be shortened. Because when the program is 3 months, qualified personnel or older people do not want to benefit from the program when they think it will [not] reflect on their retirement. When I tell a 50-year-old man "your retirement insurance premium will not be paid for 3 months," the person directly does not accept anyway; you cannot start this man. The man is already thinkin…
C24	SERVICE			Total number of employees is 22. 14 of them are women. There are also 4 people working within the scope of the on-the-job training program. Two are women and two are men.	NO AUTHORIZED UNION	Primarily, we look for friends who can exhibit a proactive approach, who are smiling, and who can express themselves well in front of the guest. Our aim is not a perspective where visuality is in the foreground, but rather the establishment of a communication where human relations carry more weight. In this context, we look for positive friends who can get along well with people. There is no need…	It is generally mentioned that we have an unemployment problem, but there are not enough people looking for work. I can say I cannot find anyone to work. I think this is not related to the sector either. It's a general situation. Our wage policy is currently fixed; we work everyone at the minimum wage. Sometimes there are those who do not accept it. But we work with those who do. If you speak for…	We hire through the On-the-Job Training Program for a certain period; we have a period of about 3 months. Afterward, there are advertisements we open on the internet and advertisements we open on social media. We find the chance to select from people who apply within our own organization. References are effective; we get back to all references.	We can find them for now. This is a new process for us. We started benefiting from the On-the-Job Training Program last month. We were able to get as many personnel as we wanted last month and this month. We don't have any problems at the moment.			An average youth stays in school for 20 years in Turkey. If they can't find a job in their field, they remain very "raw" and lack life experience and responsibility. This is why qualified workers cannot be found in the market.			As a company, we hadn't leaned toward this before. With the increase in minimum wage and costs this year, we wanted to benefit from it. Our aim is to create real employment. We learned it through İŞKUR.	Currently, we only implement the on-the-job training program in waiter-type kitchen occupations. There is no occupation we want to employ under the program but cannot find.	First of all, as I said, the increases in minimum wages are the first reason to benefit from these programs. Secondly, we have a general unemployment problem, but we also experience difficulty in finding workers. We benefit from İŞKUR in this sense. Thanks to these programs, providing personnel becomes an easier state. İŞKUR sends the people it finds to us. There are wage and insurance premium in…	The program has been implemented here for one month.	We are satisfied. For now, we have no problems. In any case, the program is a new program in our enterprise.			Let me put it this way. The program is referred to as the on-the-job training program; we call the people coming within the scope of the program "trainees," but since they have no difference from our own insured employees inside and we treat people in the same way, there is no very big distinction for us. I do not characterize these people as "İŞKUR personnel." However we treat our own personnel …	This is actually a situation related to the firm and the manager, not the person. You must be able to make the person you hire feel that they are valuable and a normal personnel so that the personnel comes there accordingly. According to my observations outside, enterprises look at this program as an opportunity because they see the personnel with the eye of "I will benefit from their 3-month sal…			I know generally. Since we have just started to benefit from this program, there may be points I have missed in terms of detail. There are special signature sheets for the people determined by İŞKUR. Weekly holidays are given on a specific day. Training processes are tracked in the chart. Scorecards are entered into the system. We can make them work until 23:59 at the latest. We do not make them …			Relations with İŞKUR are quite good, we have no problems. There is an officer responsible for every firm at İŞKUR. We have been together for a month. We haven't experienced any problems. In relations being good, the perspective of the officer opposite you and their help to you is also important. I think there are personnel there who are very dominant and know the legislation. The processes were c…	As I said at the beginning, I would like to continue with all our personnel who exhibit a proactive approach, have good guest relations, and are customer-oriented after the end of the program. There is no need to state the general qualifications anyway; first of all, a rule for us is that the guest is always right; we want to be represented by people who will not cause problems in front of the gu…		YES		When you look at the program in general, not just as my own business, I see that some firms use it to benefit from incentives, to have the state pay people's wages for 3 months. When it's like this, I see people as being benefited from for 3 months and then thrown aside; sometimes it's actually like a bleeding wound. I am not saying this specifically for our company. I think it would be ethical t…		YES		For now, there is no difficulty arising from any legal process; there is no situation where the worker has to spend extra effort. I think companies that fulfill whatever the legislation is can easily implement this program. While some say that the non-payment of employees' insurance premiums is a deficiency, I personally do not think so. There is a general unemployment problem. If a person hasn't…
C25	SERVICE			Total number of employees is 52, but it changes. More than 60% are women, the others are men. Within these 52, we also have teachers coming from the state. There are 6 people working in the on-the-job training program. All are women.	NO AUTHORIZED UNION	Work experience, work discipline, educational status, age, foreign language, and gender are important to us; we look at these.	We struggle to find experienced people who do their job well. For example, a staff member comes and works. You look, and they are not of the characteristics you wanted. You enter a new search. Labor turnover occurs. This leads to cost. For example, our security guard has left now, and we procured a new person. We are not satisfied with them either. We are likely to enter a search for a new securi…	There are those who apply from İŞKUR or our e-mail address. Or they come directly to the institution and leave a CV. Apart from the CV, we also make call-backs. References are also effective; they direct people. We have "sister schools" we work with; we take references from them as well. Because in the education sector, everyone has worked in schools. When we ask which school they worked in befor…	Well, we can't find them. Because, let's say there is unemployment in the market. But people come, they accept the conditions at first, and then they change their minds. I also have difficulty understanding people. For example, we struggled a lot with the cleaning issue in the beginning. You show them the floors, you say, "This is your duty area, this will be your job." They say okay, work for tw…			There must be some who are trained, but theory and practice are very different. Even a top graduate needs experience. It depends on the individual.			It was already being utilized when I started. I don't know exactly where the managers learned it, but it might be social media.	This program is implemented in teacher, public relations, and secretarial occupations. It would have been good if it were also implemented in the field of security. The on-the-job training program is not utilized in this field. They say there must be qualified personnel and they don't count security. We are also surprised by this situation. Additionally, this program is not implemented in the fie…	The reason I want to benefit from the on-the-job training program is in terms of the financial support provided for the first 3 months within the program and the wage, insurance premium incentives, and tax exemptions provided to the firm. It also provides an opportunity to train the qualified personnel the firm needs on the job within our own organization. Since people are looking for work, it be…	It has been 2 months. Anyway, this program is for 3 months.	I don't know very well, but there are those we are satisfied with and those we are not. Students are not satisfied with a few teachers. I heard they have problems. We had taken the secretary from the disabled quota. She also has a bit of a communication problem, but the friends are trying to handle and direct her. All personnel are working diligently. They are doing their best. But it might also …			We do not apply a training to teachers. They give training themselves. But the secretary and public relations are with me in the office. They already did the orientation. They direct [them]. Since the work they do is common, they direct each other together.	The continuation processes of those participating through this program are very good. Their commitment here is also good; especially we have a few teachers who work selflessly. The reason for this might be the effort to prove oneself. Because at the end of 3 months, it will be decided whether to continue or not. That's why, of course, they can enter an effort to prove themselves. There is a 50% e…			My duties in this program are tracking signatures, taking them to İŞKUR at the beginning of the month, tracking this process, and adding them if the personnel has received a medical report. We do not encounter any difficulties while carrying out these duties and responsibilities. Teachers come and sign; sometimes they forget. I check the forms. I call them for signatures because they are also ver…			We have no other relationship other than the on-the-job training program. In general, İŞKUR lightens the burden on you. When we need staff, we immediately place an advertisement. Whether we benefit from the on-the-job training program or not—security is not included in this program—but I still place an advertisement from there. In the inspection conducted by İŞKUR within the scope of the healthy …	Participants who have strong work discipline, are continuous in work, have high work performance, high capability to do work and learn, are in harmony with colleagues and managers, and pay attention to personal grooming are important for us at the end of the program. Even for a teacher to have a smock on when entering the lesson and to enter the lesson in a clean way is very important for us. Bec…		YES		It is easier for people to reach firms through İŞKUR. Therefore, its effect on employment is positive. This on-the-job training program is met from the finance unemployment insurance funds. Huge amounts of money are transferred from these funds for the resolution of unemployment. In that regard, I don't think success in employment is achieved as much as the amounts transferred. Some people do not…		YES		The point I find lacking regarding security and cleaning personnel. People's premiums are not paid. Those coming from İŞKUR already come by accepting this. Actually, the retirement premium is very important. If there were a retirement premium and if the duration were a bit longer, it would be more beneficial for both the employee and the employer. Because there are those who do not prefer İŞKUR b…
C26	SERVICE			Total number of employees is 304. 40-45% of this is women. Total number of people in the on-the-job training program is 5. 3 of them are women and 2 are men.	NO AUTHORIZED UNION	Work experience, foreign language, gender, and educational status are not important to us. Regarding education, apart from administrative personnel, having experience, the relationship with the customer, being able to speak, and being able to agree are important. This situation changes according to the department. Age also becomes important at a certain level. For example, a waiter or service per…	We experience a shortage of qualified personnel. Since our wages are high, there is no situation of disagreement on wages. There has not been a situation where workers ask for nurseries and similar facilities. We have no transportation problem either. There is lodging plus we have a shuttle. We see a lot of demand in winter. Because since seasonal hotels close and ours is a hotel open for 12 mont…	Career sites, İŞKUR—especially recruitment of disabled personnel is frequent with us. They give a specific day; we go and interview. We do not post newspaper advertisements. We take references into account. Having a positive reference is important for us.	Yes, they exist at the level we want. There are many personnel, but the problem is their lack of experience or being new graduates. we experience difficulty in terms of qualification. The important thing now is to select. We cannot distinguish the personnel from one another.			I don't think so, except for technical high schools. Regular high schools teach Math and Turkish but nothing else. Universities are based on rote learning (memorization).			Through İŞKUR. It was also frequently on the news. We follow it as part of our job.	Currently, the on-the-job program is generally not used much in the administrative part, frankly. It happens in cleaning, technical, and kitchen fields. There are hotels that take it in human resources and accounting fields, but it doesn't get much demand. Because the personnel do not accept this in the future.	Now, social security premium incentives become a huge burden on the employer's shoulders. Since we are a large hotel, we employ many people. This becomes a heavy burden for us. On one hand, it provides the opportunity to train the qualified personnel the firm needs on the job within our own organization. A person already has a certain period of getting used to it, a certain adaptation period. Mee…	We have been conducting this program for 3 years. Since 2017.	I mean, in general, as you said, since they are people who have been unemployed for a long time and people who are inexperienced and want to learn something, we are satisfied. They are trying to learn, they want to do it, they are trying to add something to themselves. At first, since they experience an adaptation process, there is a period of getting used to it. But then, when they do the same j…			Training opportunities are provided regarding hygiene, health, how to behave in extraordinary situations like fire, etc. As a penalty for participants whose performance we were not satisfied with during on-the-job training, for example, the last first aid training we gave was like this: we gave an exam to the unsuccessful personnel this time. We prepared similar questions and subjected them to an…	Since one needs it and the other works continuously, a sense of belonging is naturally formed. I mean, a friend of ours who has been working with us for a long time has been working for 5 years; their senses of belonging are not separate. It will definitely happen in the future. But they work because they feel obliged and because they are opportunistic.			My duties in this program are; we handle the tracking of participants. Since we are a department generally very responsible for the personnel, their reporting is important for us—how many personnel came from the on-the-job training program, how many of them still continue with us, how many people decided to leave, why they decided to leave, etc.. Accordingly, we move toward new [recruits]. We als…			We are in constant contact with İŞKUR; our relationship is good. Whether it's incentives or so on, we constantly get information whenever we want by telephone. We can check the work we do whenever we want. I mean, they are more or less helpful. We completed [hiring] our disabled personnel in February. They constantly provide feedback. There is no negativity. Honestly, I don't think the inspection…	At the end of the program, developing oneself at that stage—meaning within the process of the on-the-job training program—adapting to the enterprise, paying attention to personal grooming, and having a career goal are important for us to be able to employ them. Personnel who try to establish themselves there and move to a higher position are more important for us. Because this ensures the continu…		YES		The on-the-job training program's effect on employment has an "extra" effect, of course. Normally there isn't much with the personnel, but when sent from the on-the-job training program, it creates a load on the enterprise. Even if it's for a short time, it's like this. There are enterprises that want the person to benefit from these incentives by providing them. Because this is a big burden. The…		Yes, I would; I am sure they are also considering participating in the program.		It would be better if the premiums were much higher and taken off of us. I think it is much more logical to add the money we couldn't receive—which was added recently—and give it back after retiring. After all, there is labor there. I'm saying this not only for myself but for other employees as well.
C27	SERVICE			Total number of employees is 111. 25 are women, the rest are men.	NO AUTHORIZED UNION	We measure professional competencies and work experience. Now, if we are to employ someone at the reception, we only want a language. It is not very necessary in other departments. Educational status is also important. They must be at least a high school graduate. This is my personal opinion, but it would be better if it were at a higher level.	We experience a shortage of qualified personnel and difficulties in agreeing on wages or conditions. We do not experience much difficulty regarding educational status. We do not scrutinize much in lower positions. There is no transportation and lodging difficulty. Both are available. We experience seasonal problems. It is closed in winter.	We meet our personnel needs through İŞKUR and career sites. References are also effective. Not for every position, but generally, they are more effective for management positions. We activate them when we cannot find someone. If it’s not effective, we miss out on those available.	We cannot find personnel at the desired level. Because geographical location, being seasonal, wages, and distance from the city are effective.			No, I don't. This is especially true for the hotel business.			Through İŞKUR.	We implement this program in waiter, bar service, kitchen, and garden occupations. For a period, it was also in human resources.,	We benefit because of cheap labor and the incentives given. This on-the-job program is also an incentive. We employ personnel with zero cost. This situation is generally like this. We also find the opportunity to train the qualified personnel the firm needs on the job within our own organization. It happens that we take inexperienced personnel and train them. Among them, in terms of trainees, if …	We have been conducting it since 2014.	I am satisfied with the job performance of the personnel participating in this program. They are as good as the other personnel. Their desire to learn is the same.			Vocational trainings are the predominant training process. Such as occupational safety and first aid training.	I cannot answer this because the department manager can detect it. I am satisfied with the trainee I employ.			My duties in this program are; after we start these, there are signature duties. These are under our tracking. All trainings regarding work accidents are with us. Tracking of the official procedure is entirely in the human resources department.			Relations with İŞKUR are good. There is no pressure in the inspections conducted by İŞKUR within the scope of the healthy execution of this program. We don't encounter a problem when we already fulfill the procedure of the work. The incoming inspector looks at the work program, signatures, and whether the person we specified is working.	We consider employing participants who have strong work discipline, are continuous in work, have high work performance, high capability to do work and learn, are in harmony with colleagues and managers, pay attention to personal grooming, and have a career goal.		YES		The effect of the on-the-job training program on regional and national employment is very positive. First, it breaks unemployment; second, in the meantime, one is trained in the professional field. The supports provided by the state and the incentives made are matters that directly concern the employer. It doesn't have a very large effect [on the individual].		Yes, I would recommend it to other enterprises. Generally, every company implements it.		There is too much procedure; those can be reduced a bit more. For the sake of easier operation from our perspective. The existing procedure could be expanded a bit more. We also experience problems regarding insurance premiums. We talk about its content at the beginning. If they accept, we do it. We state that we do not provide insurance, only health insurance. If it's like this, there is no prob…
C28	SERVICE			We have 3 hotels. Total number of employees is 1,000. The number of people increases even more in the summer. Number of women is 220, the rest are men. There are a total of 50 people in the on-the-job training program. 20 of them are women. The others are men.	NO AUTHORIZED UNION	Work experience is important. First, we look at whether they have worked or not, and who they are. Then we look at the person's behavior, style of speaking, looks, and manners. Their appearance when they first arrive is very important. There is coming to a job interview having shaved with a nice hair and beard and being well-dressed, and there is getting up and coming without paying any attention…	In the new period, it is hard to find qualified personnel. It is hard because a qualified person would want to change their current place. Even if their comfort is not good, it is hard to find a job in this period. They want to work with the thought, "even if my comfort is not good, at least I have a job, I receive my money." They do not want to leave. And when a new staff member starts, they do …	We post advertisements on career sites. References are also effective. We also get informed via İŞKUR.	Yes, we can find personnel at the desired level. We are in contact with İŞKUR. When we are going to hire personnel, we post an advertisement there. We consult our advisor. We say, "We will hire personnel for these parts. Can you release an advertisement for us?" They release the advertisement, and applications are made according to the advertisement. We evaluate the applications and hire the posi…			I think some universities do. We take interns and hire them immediately because they learn the job with us. There are very talented, award-winning students in the culinary departments.			We learned through our Human Resources Manager, who has a very good relationship with İŞKUR.	We implement the on-the-job training program in cleaning attendant, kitchen attendant, garden, and steward departments. There is no occupational branch that I currently want to employ but cannot find.	To benefit from the wage and insurance premium incentives provided to the firm. Benefiting from incentives also creates employment for people. It provides social benefit. Additionally, participating in such things is nice. Pushing the society toward a whole is nice. When we participate, the neighboring firm asks. When we participate, they want to participate too. There becomes a chain like this. …	We have been conducting this program continuously since 2015.	We are satisfied with most of them; we benefited a lot, but there are also those among them who are not good. If we generalize, it is good. It's not just their "desire to learn," they want to learn. You know the on-the-job training program is for a period. At the end of these 3 months, the man needs to work again. It is very important for him to hold on, learn the job, and want the job. For this …			We give orientation training. We introduce the hotel and introduce the employees. We introduce our managers and the professions they perform. Occupational health and safety training is given to everyone. First, occupational health and safety training is given. But there are branch trainings. Whichever branch they work in, they receive the training for that. For us, performance evaluation is done …	Their performances are the same as other workers. We already know the workers we take from the on-the-job training program. They are aware of everything. They are aware of the hotel's structure and so on. They see the personnel next to them working nicely. They say, "We need to work like that too." Of course, bad ones come out from among them too. There is nothing to be done for them.			When İŞKUR sends us personnel, they perform inspections monthly. They send a signature list. Participants sign the signature list every day. There is a certain absence period. If they exceed the period, İŞKUR automatically removes them anyway. Therefore, since the personnel is aware of this, they do not commit absenteeism so as not to lose their job. We go every month and submit that absence char…			Your İŞKUR counselor stops by once a month or we go to them. Our communication is very good. They help us, we help them. After all, they send personnel and we accept that personnel. We do them a favor and they do us a favor. We haven't experienced any problems. The inspection processes conducted by İŞKUR in the healthy execution of this program do not create any pressure on us.	Being continuous in work, strong work discipline, high performance, high ability to do work and high learning capability, and being in harmony with colleagues and managers—this is very important. When a person disrupts the order, they are directly out of the system. We have such a system that when the system is not followed, one is thrown out of the system. Let me give an example from ourselves, …		YES		I think it's nice because since there is an incentive, all enterprises use it as it is in the interest of this enterprise in this program. The side firm says, "if you use it, I will use it too." There is such a cycle. But if no one used it, there would be no benefit.		Yes, of course, we recommend it because we have a limited number of personnel we can take [normally]. We take more people through the on-the-job training program. This way, more employment is provided. That's why it is recommended.		The missing point is the non-payment of premiums. In my opinion, if premiums are paid, more benefit would be provided. Let İŞKUR cover the premium, and we pay the fee again. No problem. A person's insurance premium is evident. If the premium is covered, the salary and fee are already paid.
C29	SERVICE			Total number of employees is 3. 1 woman, 2 men. Number of people in the on-the-job training program is 1.	NO AUTHORIZED UNION	Someone with good work ethics. Someone who will work, not those types who will lie around and eat the salary or who think they are clever. A person who does not know the job can also come to me. I am in favor of teaching the job. It is like that in our firm too, but unfortunately, some of our people have the mindset of "let me fill my shift and get my salary." In a way, it is infringing on others…	I post a job advertisement, and unfortunately, there are people who are incapable of even reading it. I say: workshop technician, workshop master, or foreman. The man calls me and says "apparently a janitor was needed" or "a driver was needed." Even young girls apply. They do this without reading. It's not a "hit or miss" thing, it's laziness. I wonder, "what is this firm looking for, what does i…	We benefit from career sites. I post an advertisement to İŞKUR every year. For the first 2 years, there was no feedback at all, but we have one persistent applicant; they kept calling constantly. But this year, there is feedback from İŞKUR. I think some infrastructure work has been done. We do not post newspaper advertisements. References are also important for us.	No, we cannot find personnel at the desired level.			They definitely do (ironic context: meaning they fail to). Our education system is lacking. I witnessed an accounting graduate who couldn't even keep a cash book. I've seen diplomas being torn up. Thanks to university photocopy shops, there is no real education.			From advertisements and press/media channels. We also did some research.	We implement this program in the accounting department. We are currently looking for a technician, but we cannot find one at the level we want.	Training qualified personnel from the market is a great cost. İŞKUR removes the most important item in the cost in this regard. So it has such a benefit to the enterprise. It also acts as an intermediary like a school for those who want to acquire a profession. The person learns on the job. This is what it should be. This is actually the education that should be given. Like programs, but in a bit…	We have been conducting this program for two months.	I am satisfied with the performance of the participants. Can't you just not take the one you are not satisfied with anyway, once you see the contract? As I said, the conditions are heavy for the employer. They receive all kinds of training during the implementation period.			There is a penalty for participants whose performance you are not satisfied with during on-the-job training. As a penalty, I make them do the thing they did [wrong] or neglected again and again. I mean, they will do it. There is no escape. We cannot get into the financial aspect of the matter. It is both against the law and against the procedure. But among ourselves, we provide encouragements lik…	These participants show the same work performance when we compare them with other workers. Because I treat everyone equally, I ensure they are the same. It is important to convey it with the psychology in the workplace, with the logic that "everyone works here."			he most important difficulty is teaching something. Not everyone can be a teacher in this regard. There are a number of psychological details to this; one needs to pay a bit of attention to this. Our duty is the tracking of the chart, the participation; for example, what they learned this week—just as teachers have notebooks, their notes should also be kept and these documents should be reported …			I think it lightens it partially. They are also busy; they help as much as they can. I was not there during the inspection processes. I was informed beforehand. They warned before starting; they said they would have sudden raids. [Checking] whether they are really working and such. This is also a correct policy because "people's mouths work on everything." Someone could take a relative and show t…	I would consider employing people who have work ethics, strong work discipline, are continuous in work, have high work performance, high capability to do work and learn, are in harmony with colleagues and managers, pay attention to personal grooming, and have a career goal after the end of the program.		I want to benefit again after this program ends, but our employee here is an honest person; if I can find such a person, I will take that responsibility. I would even look for someone to vouch for them. Will this man really work here, will he learn something, or will he run away after 2-3 weeks? Even an 18-year-old kid does this now—and it's not just kids. A 60-year-old elderly person does it too.		The effect of this program on regional and national employment is positive. it has an effect on the reduction of unemployment. I think the large amounts of money transferred from this finance, which is met from the unemployment insurance fund, give a return to employment. Because the cycle is established according to that: you will employ. If not here, the man has now worked for 3 [months]—I mean…		YES		They need to relax things a bit more for the employer. They have rightful reasons, but not everyone sits and reads those fine prints for hours like me. In the case where employees' retirement premium insurance is not paid, situations such as the trainee escaping when he finds another job occur. To be honest about the premium, if you do the math, even if I retire, you won't be able to see it. I gu…
C30	MANUFACTURING			The total number of people working in our enterprise is 14. 5 of them are women. We have 2 people within our organization within the scope of the on-the-job training program. Both are male.	NO AUTHORIZED UNION	Since we are in the industrial sector, manual dexterity is important for us; I mean, they should be able to hold tools. Experience is no longer the first criterion. Since experienced workers are now hard to find, we prefer to train them ourselves more. Besides this, people having graduated from vocational high schools and equivalent schools is among our priorities. We do not have any criteria reg…	As I said, it is hard to find experienced staff. We experience a shortage of qualified personnel. Since we work predominantly intertwined with the tourism sector and tourism is important in Antalya, we try to employ the personnel we hire for 12 months. The biggest struggle we face is the shortage of qualified personnel.	When we need staff, we try to meet this need through our own means. We find people through friends, relatives, or acquaintances, register these people with İŞKUR, and then hire them. İŞKUR helps us in this regard. We post job advertisements in newspapers; we have agreements with internet career sites. We try to provide staff procurement through these channels.	We cannot find personnel at the desired level from the labor market to employ in our enterprise. One of the biggest reasons for this is our education system. We do not have an education system that will prepare people for the business world and life in schools. This is the primary reason. When the education system cannot be effective enough, sectors cannot be productive. When we try to provide th…			I don't think so. There is a communication gap with the new generation. The old generation could work at a machine, but the new generation wants to be in the field. Also, university internships are dysfunctional. It requires individual effort from the student to be ready for the field.			I became aware through internet and television advertisements. There were incentive ads. No information came directly from İŞKUR; we found out ourselves and applied to the institution.	If we look at the occupation codes in our enterprise, the occupations we implement are packaging worker and printing worker. There has been no occupation that we wanted to employ under the program but could not find; as I said, we generally hire personnel in these two occupations.	The reason we as a firm want to benefit from the on-the-job training program is, after all, we do this business to make money, and the incentives made to our firm within these programs work very well for us in the short term. It provides financial gain. Incentives such as wage supports and insurance premium incentives are quite important incentives for our enterprise. We are a firm serving in the…	We have been conducting the on-the-job training program periodically for about 2 years.	I am generally satisfied with the program participants. However, a situation like this happened: one friend said after 2 weeks that they were not satisfied with the job they were doing. We mutually terminated the contract. That person left like that. Other than that, something happened with another one. We had changed the position they were working in. But in general, I am satisfied with their pe…			The people we take from the on-the-job training program already do not work in very difficult professions. Generally, the work they do is box packing anyway. We give a more effective training to those working in the printing house. With the foreman at their head, 8 hours a day, how many hours a week I can't calculate right now, but the training they receive is quite sufficient for us. As a compan…	When I compare them with other workers, İŞKUR trainees are, of course, not committed at the same rate as the commitment of a 10-year personnel of ours. Since they are people who have just started work, mostly a period passes until they learn what is what, but since people want to show themselves and come to the fore during that period, they can be equivalent to a 2-year employee or so.			I am not clearly aware of these duties and responsibilities. But I can say this: we apply the procedures we apply to every personnel member to İŞKUR participants as well. Whether it is occupational health and safety training or the use of protective equipment and tools, we apply all these without discrimination from our other personnel. We do not encounter very big difficulties while carrying out…			Relations with İŞKUR are quite good. When we have a problem, we communicate via mail. They help directly. If we see the problem is a bit big, we go to the İŞKUR center; there is a lady there who deals with us. They are quite interested and helpful to us. All are solution-oriented. I think İŞKUR lightens my burden regarding employment. Inspections happened and took place; they came and conducted i…	If they could learn the job properly within these 3 or 6-month periods, if they can do their job properly, and if their sense of responsibility has developed, we try to continue with these people. Work discipline, work performance, and harmony with colleagues are also important for us. In this job, those who have career goals can realize this if they want to be permanent. Our current foreman—I wa…		YES		The effect of the on-the-job training program on employment is positive; after all, its incentives were nice at first, then they trimmed them a bit, but I think it has a positive effect.		YES		As an employer, it suits me for the incentives to increase more. Inspection could perhaps be tightened a bit more. Durations can also be extended. There is also the issue of not paying employees' insurance premiums. After all, both people work here. The one coming with İŞKUR works, and my normal personnel here works as well. In my opinion, it is an illogical situation for one's insurance to be pa…
C31	SERVICE			Total number of employees is 35. 7 of these are women, and there are 2 coming from İŞKUR. Total 9 women.	NO AUTHORIZED UNION	We are more related to tourism because we do these. They should be a tourism graduate or have worked in hotels in the front office department. That is what is important for us. They need to have work experience. Foreign language is also important for us. We have no privilege for women. Age over 35 is important. We do not employ people over 35. But our old employees continue. This is how it will b…	Generally, we cannot agree on wages. They find the wage we give low. We do not experience difficulty in educational status. They could be a graduate of a tourism high school. It doesn't matter where they graduated from. We do not hire staff in summer. That is, we prefer to hire them before the season starts. They become trained by the season. We do recruitment in January, February, and March. It …	We post advertisements to İŞKUR and benefit from job search portals. We also publish on social media. We do not post newspaper job advertisements. References are effective. Not friends or relatives, but our customers—that is, we work with hotels. If the hotels we work with try to direct someone, we give more importance to them. Because they are their employees. They already know our program. Addi…	Employees occasionally give the confidence that "they can work here and carry out our business." This might be less than twenty-five percent of our interviews. For example, they apply on the career site, and we examine it; they seem suitable for us, but it's as if it's a "filler" CV. When we interview, it's a bit of a disappointment. In other words, they write a bit exaggeratedly.			I used to say yes, but now I'm not sure; I think it depends on the students. Generally, they are partially trained.			The company knew but wasn't using it. There was a meeting at the Teknokent (Technopark) regarding İŞKUR and the On-the-Job Training program. We considered it after that briefing.	We implement this program in executive assistant, software developer, and secretarial occupations. What we are actually looking for is an education support specialist, but there was no such occupation code in İŞKUR.	The reason I want to benefit from this program is that there are premium supports and because we want to hire people who know the program more. This friend we hired as a software developer will be good for us. They are learning both the job and the program. Finding qualified personnel within this program makes our work easier. It provides the opportunity to teach the hired personnel the job on th…	We started the on-the-job training program in January 2019.	We are currently very satisfied with the participants we host within the scope of this program. There is no difference between them and our other employees.			The participant learns the job on the job. We have no reward or penalty application for these participants.	The commitment of these participants to our enterprise is the same as the others.			We have daily system entries, we have signatures. There are documents we need to take. At the beginning of every month, we already go to İŞKUR. We track the training.			Relations with İŞKUR are good. We are already in constant communication with our counselor. İŞKUR partially lightens our burden. They came twice from the Governor's office. These inspection processes do not create any pressure on us. When they come, they examine your documents. They interview our personnel at İŞKUR. They take the necessary signatures and leave.	We consider employing participants who have high capability to do work and learn, are committed to their work, have strong work discipline, are continuous in work, and have high performance.		YES		This program has a contribution to regional and national employment. İŞKUR provides a contribution in terms of finding personnel. Both in terms of salary and insurance. Normally, if we take a staff member and teach the job, there is the situation of not being able to adapt and leaving. We experienced it before, you know, the effort and money we gave. We both teach the program and it [the state] g…		YES		I think there is no problem, it is quite sufficient. But it is important for the employees to have insurance retirement premiums paid. It won't be paid for 9 months. For the other friend, it won't be paid for 3 months. But they will come here and work every day like the other friends, like us. This subject is not very much in my area of interest, but just as our other friends work, they also take…
C32	SERVICE			We have 11 employees in total; one of them is male and all the rest are women. There are a total of 2 employees through the on-the-job training program. Both of them are women.	NO AUTHORIZED UNION	We prefer people who can do their profession well, who love children, and who have received education in this field. We try to employ young people. We pay attention that the people we will hire do not exceed the age of 40. According to the branch, we can also request the foreign language condition from the elements we will hire. We look at their work experiences; where they have worked before and…	We do not encounter any difficulty in terms of the number of staff. Because there are many applicants; we try to select the best among them. Since we already have the chance to select the qualified ones among child development graduates, we hire university graduates and do not encounter any difficulty.	There are career sites providing services for staff procurement on the internet; we meet our needs from these career sites. Additionally, we recruit personnel through references. Apart from this, we carry out staff procurement by staying in communication with İŞKUR. We do not have any policy regarding social media or newspaper job advertisements.	Not always. Sometimes we can experience difficulties in terms of profession. For example, we experienced trouble in the recruitment of cleaning staff for a period. Other than that, we can find personnel at the desired level regarding staff related to child development anyway.			No, I don't. Our education system remains theoretical. Students lack practice and don't know what to do when they start a job. This is true for almost all professions.			Through İŞKUR.	Currently, the people working in the on-the-job training program in our enterprise serve in the child development occupation. There is no occupation we sought under the program but could not find.	The reasons we want to benefit from the programs are, after all, the program has a contribution to us as employers too. Wage and insurance premium incentives are applied to firms by the state within this program; by benefiting from these programs, we also want to receive these incentives. Within these programs, you both do not enter into cost and you train the personnel who will work within your …	I believe it has been over a year; we have been benefiting from the program for 1 year.	We are satisfied with almost all of them. The person we were not satisfied with already left the job anyway. That person already had no desire to learn. They didn't feel they belonged to the firm. Their job skill was also weak. We came across such a one, but of course, we are satisfied with most of them.			We already work with the person who has received the training. We work as child care personnel; we do not provide training here. They already need to come here knowing their profession.	When I compare them with other workers, people working with the on-the-job training program are also committed to our enterprise in the same way; as I said just now, we did not continue with the participant we were not satisfied with anyway, they left the job themselves. Since we are already satisfied with the others, we have no problems and we continue.			We check their entries and exits, and track scorecards and signature sheets. We do not encounter any difficulties while carrying out duties and responsibilities.			Relations with İŞKUR are good, we have no problems. In inspection processes, officials from İŞKUR come and interview the employee. They track the documents and leave. Inspection processes do not create any pressure on us. I think İŞKUR generally lightens our burden regarding employment.	We try to continue with people who do their job well, love children, and harmonize with their colleagues; it is also very important for us for the person to have a career goal because a person with a career goal does their job well and works well.		YES		From what I see, the program's effect on regional and national employment is positive.		YES		The non-performance of insurance retirement premiums of those working within the scope of the program is a deficiency for the employees, even if not for us. This can be corrected for the employees. Durations can be extended.
C33	MANUFACTURING			There are 17 employees. One of them is a woman. There are also 3 people working through the on-the-job training program; all are male.	NO AUTHORIZED UNION	We are looking for a graphic designer. If the element we will hire is for service, experience is important for us. It is important for us that the previous reference has solid work discipline. Work experience is important for us; foreign language is not our preference. But in the recruitment of people who will work in our import department, foreign language is important. We try to hire workers at…	We cannot find staff. There are many people who want to work, but they call and then do not show up for the interview. We experience a shortage of qualified personnel. Apart from this, we do not have a problem like disagreement on wages. Also, our work is closely related to tourism in Antalya. We work much more intensely in the summer months. Therefore, the high number of workers going to hotels …	We try to meet our personnel needs mostly through İŞKUR. Apart from this, we tried career sites a few times. We do not use newspaper job advertisements. References from their previous workplaces are also important for us.	The personnel are not at a sufficient level. Due to our work, we have to train the personnel we hire within our own organization.			I think they do. Young people coming out of university are more prone to work than those who haven't studied.			Through İŞKUR. You can also get information from the press.	Auto air conditioning masters, service personnel; currently, lastly, I plan to hire a new graphic designer under the program. If I'm not mistaken, our current accountant also serves under the on-the-job training program. There is no occupation we sought under the on-the-job training program but could not find.	The 1st reason we want to benefit from the program is our desire to benefit from state supports and incentives. We train the qualified workforce our firm needs within our own organization within these programs by reducing the cost. Thanks to the programs, both we firms can create employment more comfortably and workers can find jobs more easily thanks to this program; therefore, an employment inc…	We have been conducting the on-the-job training program for about 2 years. We first implemented the program here in 2018, and since then, we implement the program by being in contact with İŞKUR whenever we need staff in different positions.	We are quite satisfied with the employees coming within the scope of the on-the-job training program. They have no difference from our other employees anyway; when the program ends, the majority of them continue to work here. In short, on-the-job training program employees are quite good and efficient personnel for us.			They learn the job directly on the job. They work here like normal employees. They do every job. They learn the job on the job here alongside our experienced masters who have been working for years. In short, the training period takes place on the job.	For us, people's commitment to the job is the same right now. They have no difference from other employees anyway. At first, there is a process of getting used to it, which is a process that occurs with every worker; after that, they all do their jobs here like our normal employees.			We track the attendance of the workers. Scorecards are made. Training processes are processed; our accountant, whom we have assigned for the on-the-job training program here, mostly performs these. We haven't encountered any trouble while carrying out duties and responsibilities so far. We have come this far since the program started without experiencing any trouble.			Relations with İŞKUR are quite good. Since the start date of the program, we have been carrying out the program in a beautiful dialogue without experiencing any problems. Yes, inspections are conducted. They came to our enterprise too. They checked documents, signatures, and similar things. Since everything was done completely in our enterprise, no problem arose. Inspections did not create any pr…	We already try to keep almost all of them going after the work is finished, but other than that, we continue with people here who satisfy us in matters such as work discipline, continuity in work, harmony with colleagues, their own personal grooming, work learning capacity, and similar issues over 3 months, and who do their job properly. In any case, there is almost no one who started work so far…		YES		It is positive. Contribution is provided to employment within the scope of these programs. We see in our environment that enterprises show quite a lot of demand for this program; people who cannot find jobs can throw themselves into working life by finding jobs thanks to this program. So, in general, we find the program to be a beneficial program for employment.		YES		The part we see as lacking regarding the program—for example, we face such an event: because the insurance retirement premiums of the people working within the scope of the program are not made, we can come face to face with the workers. For example, we are currently looking for personnel, and when the person coming learns that the insurance retirement premiums are not paid, we experience problem…
C34	SERVICE			The total number of employees is currently 3. They are also male.	NO AUTHORIZED UNION	Work experience is generally important for us, but we also hire inexperienced people. For example, the last employee we hired had no work experience. Foreign language is not important in our sector, but the learning status is important. We try to hire at least high school graduates. Regarding age, we try to hire people at most 35-40 years old. The hometown of the employee is not important for me.	No one works; we cannot find staff to employ. We experience a shortage of qualified personnel. There is no situation to even look at educational status because we cannot find staff to work. Our work is related to the crane sector; we experience difficulty in finding staff to do operator work and driving. They are not qualified; it is necessary to train them. In this situation, no one takes staff …	Through social media. Operators cannot apply to İŞKUR. Crane operator applications do not go through İŞKUR. There is a profession, there is a profession code, but those who apply there are those who apply for operator roles by paying 1000 or 2000 Lira. But they have no work experience, no talent, no skill; they apply based on a document. The man goes to a course, pays money, and gets the certific…	Well, partially; although we cannot find personnel at the desired level in field professions, the situation is different at the desk in accounting.			Vocational high schools are better than universities. University graduates are 22-23 years old by the time they finish, and they have no trade in their hands. Vocational high school graduates find jobs more easily where they interned. Industry needs apprentices.			Through social media and our accountant. İŞKUR was not an intermediary. We started seeing information in the written media about a year ago.	We implement the on-the-job training program in the preliminary accounting program. There is no occupation we want but cannot find under the on-the-job training program; we only experience problems in the operator occupation. That is due to the situation of the program in the legislation.	One reason we as a firm want to benefit from the on-the-job training program is the supports. Within the program, there are incentives and supports; this is for us…	About 5 years; we started in late 2015.	We are satisfied. There is no side of them we are not satisfied with. At first, there is a period of stumbling, but afterward, they got used to it.			Training processes happen regarding the work by showing the work on the job.	The same, I can see no difference. At first, there is a stage of strangeness and getting used to it, but after that, they pull themselves together.			We know our duties and responsibilities. We have duties and responsibilities such as the on-the-job training program participant attendance chart, signature sheet, and reporting these to İŞKUR.			Relations with İŞKUR are good. We get help from them regarding the on-the-job training program. Yes, there are inspection processes. Personnel assigned from İŞKUR come and inspect the employee and the workplace. However, there is a situation like this; yes, these inspection processes created a pressure on us. We work outside due to our job. We sent the personnel we hired as pre-accountant to the …	During the program, we try to continue with hardworking people who love their job and adapt to the work. There is also a situation of terminating the contract within the program anyway; parties who are not satisfied can cancel the program within this period.		YES		From what I see in the region, there are quite a few firms benefiting from the on-the-job training program. There are many employees who started from the program and continued. I also think the effect of the program on national employment is positive. After all, if this program didn't exist, there are people who would remain unemployed; there are people who started with this program and got somew…		YES		The duration definitely needs to be rearranged according to the status of the professions, considering different professions. Again, a different wage policy needs to be applied according to professions. Again, in the same way, the problem of working time needs to be resolved. In addition to this, the situation where employees' insurance retirement premiums are not made is truly a very big deficie…
C35	SERVICE			We have a total of 42 employees. 12 of them are women, the rest of our employees are men. Currently, we have one employee working within the scope of the on-the-job training program, and he is male.	NO AUTHORIZED UNION	Primarily, being qualified. Other than that, being honest, ethical, and hardworking. They must be solid in terms of character and must harmonize with colleagues and the manager. Currently, we do not have any demand regarding foreign language. If we were in the position of an exporter abroad, maybe this could be, but currently, we do not have such a position. In the province of Antalya, while comm…	While recruiting personnel, we want the people coming for the job interview to come a bit "full" (prepared). We want them to have information about our enterprise and to clarify in their minds why they chose us. Being willing is important for us. Here, we want to serve our customers like a family environment by mutually agreeing. When you cannot see this willingness from the other side, that ener…	Through İŞKUR, through references; apart from this, we sometimes meet our personnel needs through career sites.	Because the work we do is not a multi-dimensional job requiring R&D (Research and Development), we can find personnel at the desired level in the labor market. Since the work we do now does not require any qualification, workers with an average level can do this job.			It's not enough. Active communication with the industry is needed. University knowledge is theoretical; applying it in the field requires human relations, sales, and marketing analysis skills that aren't taught on paper.			Through İŞKUR. We received briefings from them.	We implement the on-the-job training program in occupations related to the field of chemistry. We are currently looking for personnel in the sales-marketing field, but we cannot find personnel at a sufficient or desired level; sales is a very broad field. In our company, sales in the service field is a different situation. Also, because we cannot find sales-marketing personnel at the desired leve…	One reason we want to benefit from the on-the-job training program as a company is the supports. There are incentives and supports within the scope of the program; these are very important for us. We want to contribute to the national economy by supporting these programs and training more qualified people. The wage and insurance premium incentives provided to firms are very important to us; in th…	We have been continuing to benefit from this program for about 4 months.	They are young dynamic friends anyway. Also, since they are newly graduated, they work more harmoniously with us and their desire to learn is high.			Participants coming within the scope of the on-the-job training program first receive orientation trainings here. Then they receive trainings about chemical products; besides this, we offer them applied trainings on the job. We have training processes consisting of company-related trainings, product-related trainings, orientation trainings, occupational health and safety trainings, and on-the-job…	Right now it looks that way, the same. There is no difference in between. After all, there must be a hierarchy. There are experienced workers and new inexperienced workers, of course. At first, of course, maybe there is a process of getting used to it, but thanks to these experienced workers, they also got used to the work, felt they belonged to this firm, and right now we are quite satisfied wit…			We prepare a healthy workplace environment here for the people coming within the scope of the on-the-job training program to work in a healthy workplace. We try to provide their training and orientations as properly as we can. We try to ensure their adaptation to the job and try to ensure they take part here as happy workers. We try to track their attendance and scorecards on time. Starting work,…			Our accounting manager is in constant communication with İŞKUR, going back and forth. We don't have a human resources department, but in terms of accounting, there is going and coming and interviewing over time. Within the scope of the program, if the worker feels a need, we create our record. Like this. It is important that such an employment service is provided to firms by the state. The existe…	People who can adapt to our institution, are self-confident, possess competencies, know the characteristics requested of them in the sector they entered well, can develop themselves in this regard, and can be trained here will be the people we can continue with after the program. However, we firms need to feel the obligation to provide employment for ourselves. We need to first get the necessary …		YES		The effects of on-the-job training programs on the region and the country are positive, of course. However, the effect on employment in return for the state supports and incentives provided to the programs is similarly positive but not sufficient. A bit more work needs to be done on this. For example, too many conditions have been set to receive unemployment benefits in the unemployment insurance…		YES		Within the scope of the on-the-job training program, sectors need to be determined by being classified as professions, not under a single heading like the service sector. And I am saying this because of this: the on-the-job training program for the service sector has been set for a duration of 3 months, but there are many jobs within the service sector that these jobs cannot be learned in a 3-mon…
	30 SERVICES	4 MANUFACTURING	1 AGRICULTURE		NONE REGISTERED UNION
